# Supplementary material for: Detection of cryptic diversity in lizards (Squamata) from two Biosphere Reserves in Mesoamerica
Source: Comp Cytogenet. 2020 Dec 22;14(4):613–38. doi: 10.3897/CompCytogen.v14i4.57765 (PMC7772285; doi:10.3897/CompCytogen.v14i4.57765)
Supplement: XML Treatment for Scincella assata [file CompCytogen.v14i4.57765-treatment1.xml]

<!DOCTYPE tp:taxon-treatment
  PUBLIC "-//TaxonX//DTD Taxonomic Treatment Publishing DTD v0 20100105//EN" "tax-treatment-NSO.dtd">
<tp:taxon-treatment xmlns:tp="http://www.plazi.org/taxpub"><tp:treatment-meta><kwd-group><label>Taxon classification</label><kwd><named-content xmlns:xlink="http://www.w3.org/1999/xlink" content-type="kingdom">Animalia</named-content></kwd><kwd><named-content xmlns:xlink="http://www.w3.org/1999/xlink" content-type="order">Squamata</named-content></kwd><kwd><named-content xmlns:xlink="http://www.w3.org/1999/xlink" content-type="family">Scincidae</named-content></kwd></kwd-group><mixed-citation publication-type="journal"><person-group><name><surname>Castiglia</surname><given-names>Riccardo</given-names></name><name><surname>Flores-Villela</surname><given-names>Oscar Alberto</given-names></name><name><surname>Bezerra</surname><given-names>Alexandra M. R.</given-names></name><name><surname>Gornung</surname><given-names>Ekaterina</given-names></name><name><surname>Annesi</surname><given-names>Flavia</given-names></name><name><surname>Muñoz-Alonso</surname><given-names>Luis Antonio</given-names></name><name><surname>Solano</surname><given-names>Emanuela</given-names></name></person-group><article-title>Detection of cryptic diversity in lizards (<tp:taxon-name><tp:taxon-name-part taxon-name-part-type="order">Squamata</tp:taxon-name-part></tp:taxon-name>) from two Biosphere Reserves in Mesoamerica</article-title><source>Comp Cytogenet</source><day>22</day><month>12</month><year>2020</year><volume>14</volume><issue>4</issue><fpage>613</fpage><lpage>638</lpage><pub-id pub-id-type="doi">10.3897/CompCytogen.v14i4.57765</pub-id></mixed-citation></tp:treatment-meta><tp:nomenclature><tp:taxon-name><object-id xmlns:xlink="http://www.w3.org/1999/xlink" content-type="arpha" xlink:type="simple">69EED207-E760-54AA-8810-DA49A4F6EE96</object-id>
                  <tp:taxon-name-part taxon-name-part-type="genus" reg="Scincella">Scincella</tp:taxon-name-part>
                  <tp:taxon-name-part taxon-name-part-type="species" reg="assata">assata</tp:taxon-name-part>
                </tp:taxon-name><tp:taxon-authority>(Cope, 1864)</tp:taxon-authority></tp:nomenclature><tp:treatment-sec sec-type="distribution" id="SECID0ENQAE"><title>Distribution.</title><p>This species is distributed from Colima state, Mexico, southwards to Chiapas state, on the Pacific coast, and towards the southwest to Guatemala and Honduras.</p></tp:treatment-sec><tp:treatment-sec sec-type="Samples" id="SECID0ESQAE"><title>Samples.</title><p>RCMX85 (male*), RCMX86 (female*) and RCMX92 (female*) from La Sepultura, Chiapas, Mexico.</p></tp:treatment-sec><tp:treatment-sec sec-type="DNA taxonomy" id="SECID0EXQAE"><title>DNA taxonomy.</title><p>See below under <italic><tp:taxon-name><tp:taxon-name-part taxon-name-part-type="genus" reg="Scincella">S.</tp:taxon-name-part> <tp:taxon-name-part taxon-name-part-type="species" reg="cherriei">cherriei</tp:taxon-name-part></tp:taxon-name></italic> (Cope, 1893) account.</p></tp:treatment-sec><tp:treatment-sec sec-type="Chromosomes" id="SECID0EIRAE"><title>Chromosomes.</title><p>The karyotype, described in <xref ref-type="bibr" rid="B10">Castiglia et al. (2013a)</xref> shows a diploid number of 2n = 28 and heteromorphic sex chromosomes. The diploid complement present four pairs of large metacentrics, two pairs of medium sized metacentrics, and one pair of heteromorphic (XY) sex chromosomes (pair 7; one small subtelocentric and one microchromosome). The remaining chromosomes are microchromosomes.</p></tp:treatment-sec><ref-list><ref id="B10"><mixed-citation xmlns:xlink="http://www.w3.org/1999/xlink" xlink:type="simple"><person-group><name name-style="western"><surname>Castiglia</surname><given-names>R</given-names></name><name name-style="western"><surname>Bezerra</surname><given-names>AMR</given-names></name><name name-style="western"><surname>Flores-Villela</surname><given-names>O</given-names></name><name name-style="western"><surname>Annesi</surname><given-names>F</given-names></name><name name-style="western"><surname>Muñoz</surname><given-names>A</given-names></name><name name-style="western"><surname>Gornung</surname><given-names>E</given-names></name></person-group> (<year>2013a</year>) <article-title>Comparative cytogenetics of two species of ground skinks: <italic><tp:taxon-name><tp:taxon-name-part taxon-name-part-type="genus">Scincella</tp:taxon-name-part> <tp:taxon-name-part taxon-name-part-type="species">assata</tp:taxon-name-part></tp:taxon-name></italic> and <italic><tp:taxon-name><tp:taxon-name-part taxon-name-part-type="genus">S.</tp:taxon-name-part> <tp:taxon-name-part taxon-name-part-type="species">cherriei</tp:taxon-name-part></tp:taxon-name></italic> (<tp:taxon-name><tp:taxon-name-part taxon-name-part-type="order">Squamata</tp:taxon-name-part></tp:taxon-name>: <tp:taxon-name><tp:taxon-name-part taxon-name-part-type="family">Scincidae</tp:taxon-name-part></tp:taxon-name>: <tp:taxon-name><tp:taxon-name-part taxon-name-part-type="subfamily">Lygosominae</tp:taxon-name-part></tp:taxon-name>) from Chiapas, Mexico.</article-title><source>Acta Herpetologica</source><volume>8</volume>: <fpage>69</fpage>–<lpage>73</lpage>. <ext-link xlink:type="simple" ext-link-type="doi" xlink:href="10.13128/Acta_Herpetol-11315">https://doi.org/10.13128/Acta_Herpetol-11315</ext-link></mixed-citation></ref></ref-list></tp:taxon-treatment>
