# Supplementary material for: Detection of cryptic diversity in lizards (Squamata) from two Biosphere Reserves in Mesoamerica
Source: Comp Cytogenet. 2020 Dec 22;14(4):613–38. doi: 10.3897/CompCytogen.v14i4.57765 (PMC7772285; doi:10.3897/CompCytogen.v14i4.57765)
Supplement: XML Treatment for Scincella cherriei [file CompCytogen.v14i4.57765-treatment2.xml]

<!DOCTYPE tp:taxon-treatment
  PUBLIC "-//TaxonX//DTD Taxonomic Treatment Publishing DTD v0 20100105//EN" "tax-treatment-NSO.dtd">
<tp:taxon-treatment xmlns:tp="http://www.plazi.org/taxpub"><tp:treatment-meta><kwd-group><label>Taxon classification</label><kwd><named-content xmlns:xlink="http://www.w3.org/1999/xlink" content-type="kingdom">Animalia</named-content></kwd><kwd><named-content xmlns:xlink="http://www.w3.org/1999/xlink" content-type="order">Squamata</named-content></kwd><kwd><named-content xmlns:xlink="http://www.w3.org/1999/xlink" content-type="family">Scincidae</named-content></kwd></kwd-group><mixed-citation publication-type="journal"><person-group><name><surname>Castiglia</surname><given-names>Riccardo</given-names></name><name><surname>Flores-Villela</surname><given-names>Oscar Alberto</given-names></name><name><surname>Bezerra</surname><given-names>Alexandra M. R.</given-names></name><name><surname>Gornung</surname><given-names>Ekaterina</given-names></name><name><surname>Annesi</surname><given-names>Flavia</given-names></name><name><surname>Muñoz-Alonso</surname><given-names>Luis Antonio</given-names></name><name><surname>Solano</surname><given-names>Emanuela</given-names></name></person-group><article-title>Detection of cryptic diversity in lizards (<tp:taxon-name><tp:taxon-name-part taxon-name-part-type="order">Squamata</tp:taxon-name-part></tp:taxon-name>) from two Biosphere Reserves in Mesoamerica</article-title><source>Comp Cytogenet</source><day>22</day><month>12</month><year>2020</year><volume>14</volume><issue>4</issue><fpage>613</fpage><lpage>638</lpage><pub-id pub-id-type="doi">10.3897/CompCytogen.v14i4.57765</pub-id></mixed-citation></tp:treatment-meta><tp:nomenclature><tp:taxon-name><object-id xmlns:xlink="http://www.w3.org/1999/xlink" content-type="arpha" xlink:type="simple">E4F6BA83-076F-5F0F-8892-DFF8EF66EE97</object-id>
                  <tp:taxon-name-part taxon-name-part-type="genus" reg="Scincella">Scincella</tp:taxon-name-part>
                  <tp:taxon-name-part taxon-name-part-type="species" reg="cherriei">cherriei</tp:taxon-name-part>
                </tp:taxon-name><tp:taxon-authority>(Cope, 1893)</tp:taxon-authority></tp:nomenclature><tp:treatment-sec sec-type="distribution" id="SECID0EWSAE"><title>Distribution.</title><p>This species inhabits Mexico, from central Veracruz to extreme southeastern Puebla, northern Oaxaca state, southwards to Central America on the Atlantic coast, including the Yucatan Peninsula in México, reaching the eastern Panama.</p></tp:treatment-sec><tp:treatment-sec sec-type="Samples" id="SECID0E2SAE"><title>Samples.</title><p>RCMX219 (male) and RCMX235 (male*) from Estación Chajul, Selva Lacandona, Montes Azules, Chiapas state, Mexico.</p></tp:treatment-sec><tp:treatment-sec sec-type="DNA taxonomy" id="SECID0EATAE"><title>DNA taxonomy.</title><p>The <abbrev xmlns:xlink="http://www.w3.org/1999/xlink" xlink:title="Bayesian inference" id="ABBRID0EGTAE" xlink:type="simple">BI</abbrev> phylogenetic tree has been performed on 448-bp alignment of the <abbrev xmlns:xlink="http://www.w3.org/1999/xlink" xlink:title="16S rRNA" xlink:type="simple">16S</abbrev> gene for four individuals of <italic><tp:taxon-name><tp:taxon-name-part taxon-name-part-type="genus" reg="Scincella">Scincella</tp:taxon-name-part> <tp:taxon-name-part taxon-name-part-type="species" reg="cherriei">cherriei</tp:taxon-name-part></tp:taxon-name></italic> [RCMX219 and RCMX235 from the Montes Azules, one from Costa Rica (<ext-link xmlns:xlink="http://www.w3.org/1999/xlink" ext-link-type="gen" xlink:href="JF498076" xlink:type="simple">JF498076</ext-link>) and one from Nicaragua (<ext-link xmlns:xlink="http://www.w3.org/1999/xlink" ext-link-type="gen" xlink:href="AB057392" xlink:type="simple">AB057392</ext-link>)] and three individuals of <italic><tp:taxon-name><tp:taxon-name-part taxon-name-part-type="genus" reg="Scincella">Scincella</tp:taxon-name-part> <tp:taxon-name-part taxon-name-part-type="species" reg="assata">assata</tp:taxon-name-part></tp:taxon-name></italic> [RCMX92 from La Sepultura, and two from El Salvador (<ext-link xmlns:xlink="http://www.w3.org/1999/xlink" ext-link-type="gen" xlink:href="JF498074" xlink:type="simple">JF498074</ext-link> and <ext-link xmlns:xlink="http://www.w3.org/1999/xlink" ext-link-type="gen" xlink:href="JF498075" xlink:type="simple">JF498075</ext-link>)]. <italic><tp:taxon-name><tp:taxon-name-part taxon-name-part-type="genus" reg="Scincella">Scincella</tp:taxon-name-part> <tp:taxon-name-part taxon-name-part-type="species" reg="lateralis">lateralis</tp:taxon-name-part></tp:taxon-name></italic> (Say, 1822) (<ext-link xmlns:xlink="http://www.w3.org/1999/xlink" ext-link-type="gen" xlink:href="AB057402" xlink:type="simple">AB057402</ext-link> and <ext-link xmlns:xlink="http://www.w3.org/1999/xlink" ext-link-type="gen" xlink:href="JF498077" xlink:type="simple">JF498077</ext-link>) and <italic><tp:taxon-name><tp:taxon-name-part taxon-name-part-type="genus" reg="Scincella">S.</tp:taxon-name-part> <tp:taxon-name-part taxon-name-part-type="species" reg="reevesii">reevesii</tp:taxon-name-part></tp:taxon-name></italic> (Gray, 1838) (<ext-link xmlns:xlink="http://www.w3.org/1999/xlink" ext-link-type="gen" xlink:href="JF498078" xlink:type="simple">JF498078</ext-link>) were used as outgroups. The tree (Fig. <xref ref-type="fig" rid="F3">3</xref>) shows <italic><tp:taxon-name><tp:taxon-name-part taxon-name-part-type="genus" reg="Scincella">S.</tp:taxon-name-part> <tp:taxon-name-part taxon-name-part-type="species" reg="assata">assata</tp:taxon-name-part></tp:taxon-name></italic> as a monophyletic and well supported group (p.p.: 1.0), including the individual from La Sepultura. The two individuals of <italic><tp:taxon-name><tp:taxon-name-part taxon-name-part-type="genus" reg="Scincella">S.</tp:taxon-name-part> <tp:taxon-name-part taxon-name-part-type="species" reg="cherriei">cherriei</tp:taxon-name-part></tp:taxon-name></italic> from the Montes Azules, southern Mexico, form a well-supported group separated from the other two individuals from Costa Rica and Nicaragua that fall in a well distinct clade (p.p.: 1.0).</p><p>The genetic divergence between the two specimens of <italic><tp:taxon-name><tp:taxon-name-part taxon-name-part-type="genus" reg="Scincella">S.</tp:taxon-name-part> <tp:taxon-name-part taxon-name-part-type="species" reg="cherriei">cherriei</tp:taxon-name-part></tp:taxon-name></italic> from the Montes Azules and <italic><tp:taxon-name><tp:taxon-name-part taxon-name-part-type="genus" reg="Scincella">S.</tp:taxon-name-part> <tp:taxon-name-part taxon-name-part-type="species" reg="cherriei">cherriei</tp:taxon-name-part></tp:taxon-name></italic> from other localities is high (5.2%), comparable to the divergence between <italic><tp:taxon-name><tp:taxon-name-part taxon-name-part-type="genus" reg="Scincella">S.</tp:taxon-name-part> <tp:taxon-name-part taxon-name-part-type="species" reg="assata">assata</tp:taxon-name-part></tp:taxon-name></italic> and <italic><tp:taxon-name><tp:taxon-name-part taxon-name-part-type="genus" reg="Scincella">S.</tp:taxon-name-part> <tp:taxon-name-part taxon-name-part-type="species" reg="cherriei">cherriei</tp:taxon-name-part></tp:taxon-name></italic> (6.6%-6.2%). The nominal subspecies <italic><tp:taxon-name><tp:taxon-name-part taxon-name-part-type="genus" reg="Scincella">S.</tp:taxon-name-part> <tp:taxon-name-part taxon-name-part-type="species" reg="cherriei">c.</tp:taxon-name-part> <tp:taxon-name-part taxon-name-part-type="subspecies" reg="cherriei">cherriei</tp:taxon-name-part></tp:taxon-name></italic> (Cope, 1893), was described from Palmar, Costa Rica, which is far from from the Montes Azules. The lineage of <italic><tp:taxon-name><tp:taxon-name-part taxon-name-part-type="genus" reg="Scincella">S.</tp:taxon-name-part> <tp:taxon-name-part taxon-name-part-type="species" reg="cherriei">cherriei</tp:taxon-name-part></tp:taxon-name></italic> from the Montes Azules may represent a different taxon worthy of additional detailed morphological and genetic studies.</p></tp:treatment-sec><tp:treatment-sec sec-type="Chromosomes" id="SECID0EYXAE"><title>Chromosomes.</title><p>The karyotype, described in <xref ref-type="bibr" rid="B10">Castiglia et al. (2013a)</xref>, shows a diploid number of 2n = 30 and in this case the presence of heteromorphic (XY) sex chromosomes. The diploid complement of <italic><tp:taxon-name><tp:taxon-name-part taxon-name-part-type="genus" reg="Scincella">S.</tp:taxon-name-part> <tp:taxon-name-part taxon-name-part-type="species" reg="cherriei">cherriei</tp:taxon-name-part></tp:taxon-name></italic> differs from its sister species <italic><tp:taxon-name><tp:taxon-name-part taxon-name-part-type="genus" reg="Scincella">S.</tp:taxon-name-part> <tp:taxon-name-part taxon-name-part-type="species" reg="assata">assata</tp:taxon-name-part></tp:taxon-name></italic> by the presence of an additional pair of microchromosomes.</p><fig id="F3" position="float" orientation="portrait"><object-id xmlns:xlink="http://www.w3.org/1999/xlink" content-type="arpha" xlink:type="simple">884EF742-6F2C-5E62-AE11-245B79A6E515</object-id><label>Figure 3.</label><caption><p>Bayesian phylogenetic tree (<abbrev xmlns:xlink="http://www.w3.org/1999/xlink" xlink:title="16S rRNA" xlink:type="simple">16S</abbrev>) of <abbrev xmlns:xlink="http://www.w3.org/1999/xlink" xlink:title="16S rRNA" xlink:type="simple">16S</abbrev> haplotypes from Mexican <italic><tp:taxon-name><tp:taxon-name-part taxon-name-part-type="genus" reg="Scincella">Scincella</tp:taxon-name-part></tp:taxon-name></italic> species. In bold, the new individuals from this study; the geographic provenience of each individual is reported in brackets.</p></caption><graphic xmlns:xlink="http://www.w3.org/1999/xlink" xlink:href="comparative_cytogenetics-14-613-g003.jpg" position="float" orientation="portrait" xlink:type="simple" id="oo_489814.jpg"><uri content-type="original_file" xlink:type="simple">https://binary.pensoft.net/fig/489814</uri></graphic></fig></tp:treatment-sec><ref-list><ref id="B10"><mixed-citation xmlns:xlink="http://www.w3.org/1999/xlink" xlink:type="simple"><person-group><name name-style="western"><surname>Castiglia</surname><given-names>R</given-names></name><name name-style="western"><surname>Bezerra</surname><given-names>AMR</given-names></name><name name-style="western"><surname>Flores-Villela</surname><given-names>O</given-names></name><name name-style="western"><surname>Annesi</surname><given-names>F</given-names></name><name name-style="western"><surname>Muñoz</surname><given-names>A</given-names></name><name name-style="western"><surname>Gornung</surname><given-names>E</given-names></name></person-group> (<year>2013a</year>) <article-title>Comparative cytogenetics of two species of ground skinks: <italic><tp:taxon-name><tp:taxon-name-part taxon-name-part-type="genus">Scincella</tp:taxon-name-part> <tp:taxon-name-part taxon-name-part-type="species">assata</tp:taxon-name-part></tp:taxon-name></italic> and <italic><tp:taxon-name><tp:taxon-name-part taxon-name-part-type="genus">S.</tp:taxon-name-part> <tp:taxon-name-part taxon-name-part-type="species">cherriei</tp:taxon-name-part></tp:taxon-name></italic> (<tp:taxon-name><tp:taxon-name-part taxon-name-part-type="order">Squamata</tp:taxon-name-part></tp:taxon-name>: <tp:taxon-name><tp:taxon-name-part taxon-name-part-type="family">Scincidae</tp:taxon-name-part></tp:taxon-name>: <tp:taxon-name><tp:taxon-name-part taxon-name-part-type="subfamily">Lygosominae</tp:taxon-name-part></tp:taxon-name>) from Chiapas, Mexico.</article-title><source>Acta Herpetologica</source><volume>8</volume>: <fpage>69</fpage>–<lpage>73</lpage>. <ext-link xlink:type="simple" ext-link-type="doi" xlink:href="10.13128/Acta_Herpetol-11315">https://doi.org/10.13128/Acta_Herpetol-11315</ext-link></mixed-citation></ref></ref-list></tp:taxon-treatment>
