# Supplementary material for: Detection of cryptic diversity in lizards (Squamata) from two Biosphere Reserves in Mesoamerica
Source: Comp Cytogenet. 2020 Dec 22;14(4):613–38. doi: 10.3897/CompCytogen.v14i4.57765 (PMC7772285; doi:10.3897/CompCytogen.v14i4.57765)
Supplement: XML Treatment for Phyllodactylus [file CompCytogen.v14i4.57765-treatment3.xml]

<!DOCTYPE tp:taxon-treatment
  PUBLIC "-//TaxonX//DTD Taxonomic Treatment Publishing DTD v0 20100105//EN" "tax-treatment-NSO.dtd">
<tp:taxon-treatment xmlns:tp="http://www.plazi.org/taxpub"><tp:treatment-meta><kwd-group><label>Taxon classification</label><kwd><named-content xmlns:xlink="http://www.w3.org/1999/xlink" content-type="kingdom">Animalia</named-content></kwd><kwd><named-content xmlns:xlink="http://www.w3.org/1999/xlink" content-type="order">Squamata</named-content></kwd><kwd><named-content xmlns:xlink="http://www.w3.org/1999/xlink" content-type="family">Phyllodactylidae</named-content></kwd></kwd-group><mixed-citation publication-type="journal"><person-group><name><surname>Castiglia</surname><given-names>Riccardo</given-names></name><name><surname>Flores-Villela</surname><given-names>Oscar Alberto</given-names></name><name><surname>Bezerra</surname><given-names>Alexandra M. R.</given-names></name><name><surname>Gornung</surname><given-names>Ekaterina</given-names></name><name><surname>Annesi</surname><given-names>Flavia</given-names></name><name><surname>Muñoz-Alonso</surname><given-names>Luis Antonio</given-names></name><name><surname>Solano</surname><given-names>Emanuela</given-names></name></person-group><article-title>Detection of cryptic diversity in lizards (<tp:taxon-name><tp:taxon-name-part taxon-name-part-type="order">Squamata</tp:taxon-name-part></tp:taxon-name>) from two Biosphere Reserves in Mesoamerica</article-title><source>Comp Cytogenet</source><day>22</day><month>12</month><year>2020</year><volume>14</volume><issue>4</issue><fpage>613</fpage><lpage>638</lpage><pub-id pub-id-type="doi">10.3897/CompCytogen.v14i4.57765</pub-id></mixed-citation></tp:treatment-meta><tp:nomenclature><tp:taxon-name><object-id xmlns:xlink="http://www.w3.org/1999/xlink" content-type="arpha" xlink:type="simple">57E57C57-EE35-5FA8-8944-30EBCE22BC73</object-id>
                  <tp:taxon-name-part taxon-name-part-type="genus" reg="Phyllodactylus">Phyllodactylus</tp:taxon-name-part>
                </tp:taxon-name><tp:taxon-authority>sp. 3 (P. tuberculosus species group, lineage A11 sensu Blair et al. 2015)</tp:taxon-authority></tp:nomenclature><tp:treatment-sec sec-type="distribution" id="SECID0EZ3AE"><title>Distribution.</title><p>provisional distribution of this lineage, probably representing an undescribed species, is restricted to Pacific coast of eastern Oaxaca and western Chiapas states, Mexico (<xref ref-type="bibr" rid="B7">Blair et al. 2015</xref>).</p></tp:treatment-sec><tp:treatment-sec sec-type="Samples" id="SECID0ED4AE"><title>Samples.</title><p>RCMX67 (female*), RCMX69 (male*) and RCMX93 (female*) from La Sepultura, Chiapas state, Mexico.</p></tp:treatment-sec><tp:treatment-sec sec-type="DNA taxonomy" id="SECID0EI4AE"><title>DNA taxonomy.</title><p><xref ref-type="bibr" rid="B7">Blair et al. (2015)</xref> reported the most complete phylogeny of the <italic><tp:taxon-name><tp:taxon-name-part taxon-name-part-type="genus" reg="Phyllodactylus">Phyllodactylus</tp:taxon-name-part> <tp:taxon-name-part taxon-name-part-type="species" reg="tuberculosus">tuberculosus</tp:taxon-name-part></tp:taxon-name></italic> species group, defining the presence of 11 distinct lineages that represent separated species. We aligned the obtained 579-bp <abbrev xmlns:xlink="http://www.w3.org/1999/xlink" xlink:title="cytochrome b" xlink:type="simple">MT-CYB</abbrev> sequences from our samples to the 115 <abbrev xmlns:xlink="http://www.w3.org/1999/xlink" xlink:title="cytochrome b" xlink:type="simple">MT-CYB</abbrev> sequences of the 11 lineages reported by <xref ref-type="bibr" rid="B7">Blair et al. (2015)</xref> using <italic><tp:taxon-name><tp:taxon-name-part taxon-name-part-type="genus" reg="Tarentola">Tarentola</tp:taxon-name-part> <tp:taxon-name-part taxon-name-part-type="species" reg="mauritanica">mauritanica</tp:taxon-name-part></tp:taxon-name></italic> (Linnaeus, 1758) (<ext-link xmlns:xlink="http://www.w3.org/1999/xlink" ext-link-type="gen" xlink:href="JQ425060" xlink:type="simple">JQ425060</ext-link>) as the outgroup. The TCS network (Fig. <xref ref-type="fig" rid="F4">4</xref>) indicated that the haplotypes of our samples are similar those belonging to the lineage A11 (<xref ref-type="bibr" rid="B7">Blair et al. 2015</xref>), from Oaxaca and Chiapas states, and show a shallow genetic divergence (1.2%) compared to A11. Therefore, we provisionally assigned the samples from La Sepultura to this lineage.</p><fig id="F4" position="float" orientation="portrait"><object-id xmlns:xlink="http://www.w3.org/1999/xlink" content-type="arpha" xlink:type="simple">4ED25C8E-8C0E-549E-9D84-C8CCB4749C03</object-id><label>Figure 4.</label><caption><p>TCS network of MT-CYTB haplotypes of <italic><tp:taxon-name><tp:taxon-name-part taxon-name-part-type="genus" reg="Phyllodactylus">Phyllodactylus</tp:taxon-name-part> <tp:taxon-name-part taxon-name-part-type="species" reg="tuberculosus">tuberculosus</tp:taxon-name-part></tp:taxon-name></italic> species group. The colors refer to the 11 lineages reported by <xref ref-type="bibr" rid="B7">Blair et al. (2015)</xref> for this species complex. The lineage “A11” and the new specimens here analysed are indicated (see text for further explanation).</p></caption><graphic xmlns:xlink="http://www.w3.org/1999/xlink" xlink:href="comparative_cytogenetics-14-613-g004.jpg" position="float" orientation="portrait" xlink:type="simple" id="oo_489815.jpg"><uri content-type="original_file" xlink:type="simple">https://binary.pensoft.net/fig/489815</uri></graphic></fig></tp:treatment-sec><tp:treatment-sec sec-type="Chromosomes" id="SECID0EQ6AE"><title>Chromosomes.</title><p>The first description of the karyotype of one species of the <italic><tp:taxon-name><tp:taxon-name-part taxon-name-part-type="genus" reg="Phyllodactylus">P.</tp:taxon-name-part> <tp:taxon-name-part taxon-name-part-type="species" reg="tuberculosus">tuberculosus</tp:taxon-name-part></tp:taxon-name></italic> complex is reported here (Fig. <xref ref-type="fig" rid="F5">5A</xref>). The three specimens analyzed (two females and one male) showed a 2n = 38 with no distinction in macro- and microchromosomes. All chromosomes are telocentric with exception of two pairs of small metacentric chromosomes (pair 14). We found no evidence of heteromorphic sex chromosomes.</p><p>As previously reported, 2n = 38 is the most common karyotype found in species of the genus <italic><tp:taxon-name><tp:taxon-name-part taxon-name-part-type="genus" reg="Phyllodactylus">Phyllodactylus</tp:taxon-name-part></tp:taxon-name></italic> from the Pacific coast of Mexico (<xref ref-type="bibr" rid="B12">Castiglia et al. 2009</xref>; <xref ref-type="bibr" rid="B46">Murphy et al. 2009</xref>). Exceptions are constituted by <italic><tp:taxon-name><tp:taxon-name-part taxon-name-part-type="genus" reg="Phyllodactylus">P.</tp:taxon-name-part> <tp:taxon-name-part taxon-name-part-type="species" reg="paucituberculatus">paucituberculatus</tp:taxon-name-part></tp:taxon-name></italic> Dixon, 1960 and <italic><tp:taxon-name><tp:taxon-name-part taxon-name-part-type="genus" reg="Phyllodactylus">P.</tp:taxon-name-part> <tp:taxon-name-part taxon-name-part-type="species" reg="lanei">lanei</tp:taxon-name-part></tp:taxon-name></italic> Smith, 1935 (<italic>sensu</italic> Ramírex-Reyes and Flores-Villela 2018), which have 2n = 32 and 2n = 33–34, respectively (<xref ref-type="bibr" rid="B12">Castiglia et al. 2009</xref>). The 2n = 38 karyotype is normally all-acrocentric, except for some records in <italic><tp:taxon-name><tp:taxon-name-part taxon-name-part-type="genus" reg="Phyllodactylus">P.</tp:taxon-name-part> <tp:taxon-name-part taxon-name-part-type="species" reg="bugastrolepis">bugastrolepis</tp:taxon-name-part></tp:taxon-name></italic> Dixon, 1966 and <italic><tp:taxon-name><tp:taxon-name-part taxon-name-part-type="genus" reg="Phyllodactylus">P.</tp:taxon-name-part> <tp:taxon-name-part taxon-name-part-type="species" reg="papenfussi">papenfussi</tp:taxon-name-part></tp:taxon-name></italic> Murphy, Blair et Mendes de la Cruz, 2019 (<xref ref-type="bibr" rid="B46">Murphy et al. 2009</xref>). The ZW sex determination system has been found in <italic><tp:taxon-name><tp:taxon-name-part taxon-name-part-type="genus" reg="Phyllodactylus">P.</tp:taxon-name-part> <tp:taxon-name-part taxon-name-part-type="species" reg="wirshingi">wirshingi</tp:taxon-name-part></tp:taxon-name></italic> Kerster et Smith, 1955 (<xref ref-type="bibr" rid="B48">Nielsen et al. 2019</xref>) and, probably, in <italic><tp:taxon-name><tp:taxon-name-part taxon-name-part-type="genus" reg="Phyllodactylus">P.</tp:taxon-name-part> <tp:taxon-name-part taxon-name-part-type="species" reg="lanei">lanei</tp:taxon-name-part></tp:taxon-name></italic> (King, 1981). In all taxa, there is no distinct break between macro- and microchromosomes. The karyotype of the specimens from La Sepultura described here, is similar to the gekkonid karyotype defined by <xref ref-type="bibr" rid="B27">Gorman (1973)</xref>. In fact, the typical gekkonid karyotype is composed of a series of acrocentric chromosomes, gradually decreasing in size, with few or no bi-armed chromosomes and no distinct boundary between macrochromosomes and microchromosomes (<xref ref-type="bibr" rid="B5">Bickham 1984</xref>). The 2n = 38 acrocentric karyotype is considered to be the ancestral in the families <tp:taxon-name><tp:taxon-name-part taxon-name-part-type="family">Gekkonidae</tp:taxon-name-part></tp:taxon-name>, <tp:taxon-name><tp:taxon-name-part taxon-name-part-type="family">Diplodactylidae</tp:taxon-name-part></tp:taxon-name>, and <tp:taxon-name><tp:taxon-name-part taxon-name-part-type="family">Eublepharidae</tp:taxon-name-part></tp:taxon-name>. In <tp:taxon-name><tp:taxon-name-part taxon-name-part-type="family">Phyllodactylidae</tp:taxon-name-part></tp:taxon-name> the chromosomal number ranges from 2n = 32 to 2n = 44 (<xref ref-type="bibr" rid="B54">Pellegrino et al. 2009</xref>). While the karyotype of the genus <italic><tp:taxon-name><tp:taxon-name-part taxon-name-part-type="genus" reg="Phyllodactylus">Phyllodactylus</tp:taxon-name-part></tp:taxon-name></italic> seems rather conservative, the pair of metacentric chromosomes in the here studied specimens indicates presence of intrachromosomal rearrangements (<xref ref-type="bibr" rid="B56">Pokorná et al. 2015</xref>). Therefore, these chromosomes may represent chromosomal markers for further investigation in this genus characterized by multiple cryptic species (<xref ref-type="bibr" rid="B7">Blair et al. 2015</xref>).</p><fig id="F5" position="float" orientation="portrait"><object-id xmlns:xlink="http://www.w3.org/1999/xlink" content-type="arpha" xlink:type="simple">4F6CAC43-086D-5C64-A644-029C4C695744</object-id><label>Figure 5.</label><caption><p>Karyotypes of <bold>A</bold><italic><tp:taxon-name><tp:taxon-name-part taxon-name-part-type="genus" reg="Phyllodactylus">Phyllodactylus</tp:taxon-name-part></tp:taxon-name></italic> sp.3 (2n = 38, RCMX69 male) <bold>B</bold><italic><tp:taxon-name><tp:taxon-name-part taxon-name-part-type="genus" reg="Holcosus">Holcosus</tp:taxon-name-part> <tp:taxon-name-part taxon-name-part-type="species" reg="festivus">festivus</tp:taxon-name-part></tp:taxon-name></italic> (2n = 50, RCMX224 female) <bold>C</bold><italic><tp:taxon-name><tp:taxon-name-part taxon-name-part-type="genus" reg="Holcosus">Holcosus</tp:taxon-name-part> <tp:taxon-name-part taxon-name-part-type="species" reg="undulatus">undulatus</tp:taxon-name-part> <tp:taxon-name-part taxon-name-part-type="subspecies" reg="parvus">parvus</tp:taxon-name-part></tp:taxon-name></italic> (2n = 50, RCMX77 female) <bold>D</bold><italic><tp:taxon-name><tp:taxon-name-part taxon-name-part-type="genus" reg="Aspidoscelis">Aspidoscelis</tp:taxon-name-part> <tp:taxon-name-part taxon-name-part-type="species" reg="deppii">deppii</tp:taxon-name-part></tp:taxon-name></italic> (2n = 52, RCMX76 female).</p></caption><graphic xmlns:xlink="http://www.w3.org/1999/xlink" xlink:href="comparative_cytogenetics-14-613-g005.jpg" position="float" orientation="portrait" xlink:type="simple" id="oo_489816.jpg"><uri content-type="original_file" xlink:type="simple">https://binary.pensoft.net/fig/489816</uri></graphic></fig></tp:treatment-sec><ref-list><ref id="B7"><mixed-citation xmlns:xlink="http://www.w3.org/1999/xlink" xlink:type="simple"><person-group><name name-style="western"><surname>Blair</surname><given-names>C</given-names></name><name name-style="western"><surname>Méndez-de la Cruz</surname><given-names>FR</given-names></name><name name-style="western"><surname>Law</surname><given-names>C</given-names></name><name name-style="western"><surname>Murphy</surname><given-names>R</given-names></name></person-group> (<year>2015</year>) <article-title>Molecular phylogenetics and species delimitation of leaf-toed geckos (<tp:taxon-name><tp:taxon-name-part taxon-name-part-type="family">Phyllodactylidae</tp:taxon-name-part></tp:taxon-name>: <italic><tp:taxon-name><tp:taxon-name-part taxon-name-part-type="genus">Phyllodactylus</tp:taxon-name-part></tp:taxon-name></italic>) throughout the Mexican tropical dry forest.</article-title><source>Molecular Phylogenetics and Evolution</source><volume>84</volume>: <fpage>254</fpage>–<lpage>265</lpage>. <ext-link xlink:type="simple" ext-link-type="doi" xlink:href="10.1016/j.ympev.2015.01.003">https://doi.org/10.1016/j.ympev.2015.01.003</ext-link></mixed-citation></ref><ref id="B12"><mixed-citation xmlns:xlink="http://www.w3.org/1999/xlink" xlink:type="simple"><person-group><name name-style="western"><surname>Castiglia</surname><given-names>R</given-names></name><name name-style="western"><surname>García</surname><given-names>A</given-names></name><name name-style="western"><surname>Bezerra</surname><given-names>AMR</given-names></name><name name-style="western"><surname>Flores-Villela</surname><given-names>O</given-names></name><name name-style="western"><surname>Gornung</surname><given-names>E</given-names></name></person-group> (<year>2009</year>) <article-title>Karyotypic diversification due to Robertsonian rearrangements in <italic><tp:taxon-name><tp:taxon-name-part taxon-name-part-type="genus">Phyllodactylus</tp:taxon-name-part> <tp:taxon-name-part taxon-name-part-type="species">lanei</tp:taxon-name-part></tp:taxon-name></italic> Smith, 1935 (<tp:taxon-name><tp:taxon-name-part taxon-name-part-type="order">Squamata</tp:taxon-name-part></tp:taxon-name>, <tp:taxon-name><tp:taxon-name-part taxon-name-part-type="family">Gekkonidae</tp:taxon-name-part></tp:taxon-name>) from Mexico.</article-title><source>Rendiconti Lincei</source><volume>20</volume>: <fpage>77</fpage>–<lpage>82</lpage>. <ext-link xlink:type="simple" ext-link-type="doi" xlink:href="10.1007/s12210-009-0005-4">https://doi.org/10.1007/s12210-009-0005-4</ext-link></mixed-citation></ref><ref id="B46"><mixed-citation xmlns:xlink="http://www.w3.org/1999/xlink" xlink:type="simple"><person-group><name name-style="western"><surname>Murphy</surname><given-names>RW</given-names></name><name name-style="western"><surname>Blair</surname><given-names>C</given-names></name><name name-style="western"><surname>Méndez-de la Cruz</surname><given-names>FR</given-names></name></person-group> (<year>2009</year>) <article-title>A new species of leaf-toed gecko, genus <italic><tp:taxon-name><tp:taxon-name-part taxon-name-part-type="genus">Phyllodactylus</tp:taxon-name-part></tp:taxon-name></italic> (<tp:taxon-name><tp:taxon-name-part taxon-name-part-type="order">Squamata</tp:taxon-name-part></tp:taxon-name>: <tp:taxon-name><tp:taxon-name-part taxon-name-part-type="suborder">Gekkota</tp:taxon-name-part></tp:taxon-name>: <tp:taxon-name><tp:taxon-name-part taxon-name-part-type="family">Phyllodactylidae</tp:taxon-name-part></tp:taxon-name>) from Guerrero, Mexico.</article-title><source>South American Journal of Herpetology</source><volume>4</volume>(<issue>1</issue>): <fpage>17</fpage>–<lpage>24</lpage>. <ext-link xlink:type="simple" ext-link-type="doi" xlink:href="10.2994/057.004.0103">https://doi.org/10.2994/057.004.0103</ext-link></mixed-citation></ref><ref id="B48"><mixed-citation xmlns:xlink="http://www.w3.org/1999/xlink" xlink:type="simple"><person-group><name name-style="western"><surname>Nielsen</surname><given-names>SV</given-names></name><name name-style="western"><surname>Daza</surname><given-names>JD</given-names></name><name name-style="western"><surname>Pinto</surname><given-names>BJ</given-names></name><name name-style="western"><surname>Gamble</surname><given-names>T</given-names></name></person-group> (<year>2019</year>) <article-title>ZZ/ZW sex chromosomes in the endemic Puerto Rican leaf-toed gecko (<italic><tp:taxon-name><tp:taxon-name-part taxon-name-part-type="genus">Phyllodactylus</tp:taxon-name-part> <tp:taxon-name-part taxon-name-part-type="species">wirshingi</tp:taxon-name-part></tp:taxon-name></italic>).</article-title><source>Cytogenetic and Genome Research</source><volume>157</volume>(<issue>1–2</issue>): <fpage>89</fpage>–<lpage>97</lpage>. <ext-link xlink:type="simple" ext-link-type="doi" xlink:href="10.1159/000496379">https://doi.org/10.1159/000496379</ext-link></mixed-citation></ref><ref id="B27"><mixed-citation xmlns:xlink="http://www.w3.org/1999/xlink" xlink:type="simple"><person-group><name name-style="western"><surname>Gorman</surname><given-names>GC</given-names></name></person-group> (<year>1973</year>) <article-title>The chromosomes of reptiles, a cytotaxonomic interpretation.</article-title> In: <person-group><name name-style="western"><surname>Chiarelli</surname><given-names>B</given-names></name><name name-style="western"><surname>Capanna</surname><given-names>E</given-names></name></person-group> (<role>Eds</role>) <issue-title>Cytotaxonomy and Vertebrate Evolution.</issue-title><source>Academic Press, London</source>, <fpage>349</fpage>–<lpage>424</lpage>.</mixed-citation></ref><ref id="B5"><mixed-citation xmlns:xlink="http://www.w3.org/1999/xlink" xlink:type="simple"><person-group><name name-style="western"><surname>Bickham</surname><given-names>JW</given-names></name></person-group> (<year>1984</year>) <article-title>Patterns and models of chromosomal evolution in reptiles.</article-title> In: <person-group><name name-style="western"><surname>Sharma</surname><given-names>AK</given-names></name><name name-style="western"><surname>Sharma</surname><given-names>A</given-names></name></person-group> (<role>Eds</role>) <issue-title>Chromosome in Evolution of Eukaryotic Groups (Vol.</issue-title><source>2). CRC Press, Florida</source>, <fpage>13</fpage>–<lpage>40</lpage>.</mixed-citation></ref><ref id="B54"><mixed-citation xmlns:xlink="http://www.w3.org/1999/xlink" xlink:type="simple"><person-group><name name-style="western"><surname>Pellegrino</surname><given-names>KCM</given-names></name><name name-style="western"><surname>Santos</surname><given-names>RML</given-names></name><name name-style="western"><surname>Rodrigues</surname><given-names>MT</given-names></name><name name-style="western"><surname>Laguna</surname><given-names>MM</given-names></name><name name-style="western"><surname>Amaro</surname><given-names>RC</given-names></name><name name-style="western"><surname>Yonenaga-Yassuda</surname><given-names>Y</given-names></name></person-group> (<year>2009</year>) <article-title>Chromosomal evolution in the Brazilian geckos of the genus <italic><tp:taxon-name><tp:taxon-name-part taxon-name-part-type="genus">Gymnodactylus</tp:taxon-name-part></tp:taxon-name></italic> (<tp:taxon-name><tp:taxon-name-part taxon-name-part-type="order">Squamata</tp:taxon-name-part></tp:taxon-name>, <tp:taxon-name><tp:taxon-name-part taxon-name-part-type="family">Phyllodactylidae</tp:taxon-name-part></tp:taxon-name>) from the biomes of Cerrado, Caatinga and Atlantic rain forest: evidence of Robertsonian fusion events and supernumerary chromosomes.</article-title><source>Cytogenetic and Genome Research</source><volume>127</volume>: <fpage>191</fpage>–<lpage>203</lpage>. <ext-link xlink:type="simple" ext-link-type="doi" xlink:href="10.1159/000295175">https://doi.org/10.1159/000295175</ext-link></mixed-citation></ref><ref id="B56"><mixed-citation xmlns:xlink="http://www.w3.org/1999/xlink" xlink:type="simple"><person-group><name name-style="western"><surname>Pokorná</surname><given-names>MJ</given-names></name><name name-style="western"><surname>Trifonov</surname><given-names>VA</given-names></name><name name-style="western"><surname>Rens</surname><given-names>W</given-names></name><name name-style="western"><surname>Ferguson-Smith</surname><given-names>MA</given-names></name><name name-style="western"><surname>Kratochvíl</surname><given-names>L</given-names></name></person-group> (<year>2015</year>) <article-title>Low rate of interchromosomal rearrangements during old radiation of gekkotan lizards (<tp:taxon-name><tp:taxon-name-part taxon-name-part-type="order">Squamata</tp:taxon-name-part></tp:taxon-name>: <tp:taxon-name><tp:taxon-name-part taxon-name-part-type="suborder">Gekkota</tp:taxon-name-part></tp:taxon-name>).</article-title><source>Chromosome Research</source><volume>23</volume>(<issue>2</issue>): <fpage>299</fpage>–<lpage>309</lpage>. <ext-link xlink:type="simple" ext-link-type="doi" xlink:href="10.1007/s10577-015-9468-6">https://doi.org/10.1007/s10577-015-9468-6</ext-link></mixed-citation></ref></ref-list></tp:taxon-treatment>
