# Supplementary material for: Detection of cryptic diversity in lizards (Squamata) from two Biosphere Reserves in Mesoamerica
Source: Comp Cytogenet. 2020 Dec 22;14(4):613–38. doi: 10.3897/CompCytogen.v14i4.57765 (PMC7772285; doi:10.3897/CompCytogen.v14i4.57765)
Supplement: XML Treatment for Lepidophyma flavimaculatum [file CompCytogen.v14i4.57765-treatment4.xml]

<!DOCTYPE tp:taxon-treatment
  PUBLIC "-//TaxonX//DTD Taxonomic Treatment Publishing DTD v0 20100105//EN" "tax-treatment-NSO.dtd">
<tp:taxon-treatment xmlns:tp="http://www.plazi.org/taxpub"><tp:treatment-meta><kwd-group><label>Taxon classification</label><kwd><named-content xmlns:xlink="http://www.w3.org/1999/xlink" content-type="kingdom">Animalia</named-content></kwd><kwd><named-content xmlns:xlink="http://www.w3.org/1999/xlink" content-type="order">Squamata</named-content></kwd><kwd><named-content xmlns:xlink="http://www.w3.org/1999/xlink" content-type="family">Xantusiidae</named-content></kwd></kwd-group><mixed-citation publication-type="journal"><person-group><name><surname>Castiglia</surname><given-names>Riccardo</given-names></name><name><surname>Flores-Villela</surname><given-names>Oscar Alberto</given-names></name><name><surname>Bezerra</surname><given-names>Alexandra M. R.</given-names></name><name><surname>Gornung</surname><given-names>Ekaterina</given-names></name><name><surname>Annesi</surname><given-names>Flavia</given-names></name><name><surname>Muñoz-Alonso</surname><given-names>Luis Antonio</given-names></name><name><surname>Solano</surname><given-names>Emanuela</given-names></name></person-group><article-title>Detection of cryptic diversity in lizards (<tp:taxon-name><tp:taxon-name-part taxon-name-part-type="order">Squamata</tp:taxon-name-part></tp:taxon-name>) from two Biosphere Reserves in Mesoamerica</article-title><source>Comp Cytogenet</source><day>22</day><month>12</month><year>2020</year><volume>14</volume><issue>4</issue><fpage>613</fpage><lpage>638</lpage><pub-id pub-id-type="doi">10.3897/CompCytogen.v14i4.57765</pub-id></mixed-citation></tp:treatment-meta><tp:nomenclature><tp:taxon-name><object-id xmlns:xlink="http://www.w3.org/1999/xlink" content-type="arpha" xlink:type="simple">5FD2D565-49CA-520A-8893-A256103BB18E</object-id>
                  <tp:taxon-name-part taxon-name-part-type="genus" reg="Lepidophyma">Lepidophyma</tp:taxon-name-part>
                  <tp:taxon-name-part taxon-name-part-type="species" reg="flavimaculatum">flavimaculatum</tp:taxon-name-part>
                </tp:taxon-name><tp:taxon-authority>Duméril, 1851</tp:taxon-authority></tp:nomenclature><tp:treatment-sec sec-type="notes" id="SECID0ECKAG"><title>Note.</title><p><xref ref-type="bibr" rid="B4">Bezy and Camarillo (2002)</xref> did not recognize subspecies, although they admitted that populations of this taxon form a complex, therefore representing more than one taxon. It is the only vertebrate species with unisexual parthenogenetic populations that are of non-hybrid origin (<xref ref-type="bibr" rid="B69">Sinclair et al. 2010</xref>).</p></tp:treatment-sec><tp:treatment-sec sec-type="distribution" id="SECID0EQKAG"><title>Distribution.</title><p>Found on the Gulf of Mexico coast from Veracruz and Oaxaca, crossing the base of the Yucatan peninsula, through Central America to Panama.</p></tp:treatment-sec><tp:treatment-sec sec-type="Samples" id="SECID0EVKAG"><title>Samples.</title><p>RCMX207 (female*), RCMX208 (male*), RCMX212 (female*), RCMX213 (male*), and RCMX232 (female*) from Montes Azules, Chiapas state, Mexico.</p></tp:treatment-sec><tp:treatment-sec sec-type="DNA taxonomy" id="SECID0E1KAG"><title>DNA taxonomy.</title><p>Our samples have been identified on a morphological basis as <italic><tp:taxon-name><tp:taxon-name-part taxon-name-part-type="genus" reg="Lepidophyma">Lepidophyma</tp:taxon-name-part> <tp:taxon-name-part taxon-name-part-type="species" reg="flavimaculatum">flavimaculatum</tp:taxon-name-part></tp:taxon-name></italic>, a species already reported for Chiapas. We aligned our 309 bp <abbrev xmlns:xlink="http://www.w3.org/1999/xlink" xlink:title="cytochrome b" xlink:type="simple">MT-CYB</abbrev> sequences to the 14 haplotypes of the same species published in <xref ref-type="bibr" rid="B69">Sinclair et al. (2010)</xref> from Honduras, Nicaragua and Belize, as well as the unisexual populations from Costa Rica and Panama; <italic><tp:taxon-name><tp:taxon-name-part taxon-name-part-type="genus" reg="Lepidophyma">L.</tp:taxon-name-part> <tp:taxon-name-part taxon-name-part-type="species" reg="reticulatum">reticulatum</tp:taxon-name-part></tp:taxon-name></italic> Taylor, 1955 and <italic><tp:taxon-name><tp:taxon-name-part taxon-name-part-type="genus" reg="Lepidophyma">L.</tp:taxon-name-part> <tp:taxon-name-part taxon-name-part-type="species" reg="lipetzi">lipetzi</tp:taxon-name-part></tp:taxon-name></italic> Smith et Del Toro, 1977 were used as outgroups. The phylogenetic trees (Fig. <xref ref-type="fig" rid="F6">6A</xref>) showed that our samples are sister to the <italic><tp:taxon-name><tp:taxon-name-part taxon-name-part-type="genus" reg="Lepidophyma">L.</tp:taxon-name-part> <tp:taxon-name-part taxon-name-part-type="species" reg="flavimaculatum">flavimaculatum</tp:taxon-name-part></tp:taxon-name></italic> clade, but it forms a separate and well supported lineage (p.p. = 1) with 3.9% of genetic divergence. The TCS network (Fig. <xref ref-type="fig" rid="F6">6B</xref>) confirms that the samples from Chiapas are differentiated from all the other populations of <italic><tp:taxon-name><tp:taxon-name-part taxon-name-part-type="genus" reg="Lepidophyma">L.</tp:taxon-name-part> <tp:taxon-name-part taxon-name-part-type="species" reg="flavimaculatum">flavimaculatum</tp:taxon-name-part></tp:taxon-name></italic> by 8 substitutions, whereas the other haplotypes differ from each other by not more than 3 substitutions. The shallow distinction of the Chiapas population may reflect the phylogeographic structure of the species, in accordance with its distant geographical location. Moreover, <xref ref-type="bibr" rid="B3">Bezy (1989)</xref> found that Chiapas specimens are morphologically distinct from other southern Mexican samples. Therefore, additional comparative studies at the northern edge of the species range are needed.</p><fig id="F6" position="float" orientation="portrait"><object-id xmlns:xlink="http://www.w3.org/1999/xlink" content-type="arpha" xlink:type="simple">D408962E-9A07-549F-8335-EF231AD24FF6</object-id><label>Figure 6.</label><caption><p>Bayesian phylogenetic tree (<bold>A</bold>) and TCS network (<bold>B</bold>) of <abbrev xmlns:xlink="http://www.w3.org/1999/xlink" xlink:title="16S rRNA" xlink:type="simple">16S</abbrev> haplotypes belonging to <italic><tp:taxon-name><tp:taxon-name-part taxon-name-part-type="genus" reg="Lepidophyma">Lepidophyma</tp:taxon-name-part> <tp:taxon-name-part taxon-name-part-type="species" reg="flavimaculatum">flavimaculatum</tp:taxon-name-part></tp:taxon-name></italic>. The colors refer to the geographic provenience of individuals. In bold, the new specimens from this study.</p></caption><graphic xmlns:xlink="http://www.w3.org/1999/xlink" xlink:href="comparative_cytogenetics-14-613-g006.jpg" position="float" orientation="portrait" xlink:type="simple" id="oo_489817.jpg"><uri content-type="original_file" xlink:type="simple">https://binary.pensoft.net/fig/489817</uri></graphic></fig></tp:treatment-sec><tp:treatment-sec sec-type="Chromosomes" id="SECID0EDOAG"><title>Chromosomes.</title><p>Diploid chromosome complements vary from 2n = 24 to 2n = 40 in <tp:taxon-name><tp:taxon-name-part taxon-name-part-type="family">Xantusiidae</tp:taxon-name-part></tp:taxon-name> (<xref ref-type="bibr" rid="B51">Olmo and Signorino 2005</xref>). Within <italic><tp:taxon-name><tp:taxon-name-part taxon-name-part-type="genus" reg="Xantusia">Xantusia</tp:taxon-name-part></tp:taxon-name></italic> Baird, 1859 the karyotypic formula is highly conserved with all studied species displaying 2n = 40, while the genus <italic><tp:taxon-name><tp:taxon-name-part taxon-name-part-type="genus" reg="Lepidophyma">Lepidophyma</tp:taxon-name-part></tp:taxon-name></italic> is much more variable with diploid number ranging from 2n = 32 to 2n = 38 (<xref ref-type="bibr" rid="B51">Olmo and Signorino 2005</xref>). There is no evidence of heteromorphic sex chromosomes within the family, but recently a ZZ/ZW sex chromosomes system was described in the <italic><tp:taxon-name><tp:taxon-name-part taxon-name-part-type="genus" reg="Xantusia">X.</tp:taxon-name-part> <tp:taxon-name-part taxon-name-part-type="species" reg="henshawi">henshawi</tp:taxon-name-part></tp:taxon-name></italic> Stejneger, 1893 (<xref ref-type="bibr" rid="B49">Nielsen et al. 2020</xref>). In <italic><tp:taxon-name><tp:taxon-name-part taxon-name-part-type="genus" reg="Lepidophyma">L.</tp:taxon-name-part> <tp:taxon-name-part taxon-name-part-type="species" reg="flavimaculatum">flavimaculatum</tp:taxon-name-part></tp:taxon-name></italic> unisexual parthenogenetic populations are known from Panama and southeastern Costa Rica, whereas northern populations are bisexual. All unisexual populations so far studied are diploid (2n = 38), except one mosaic individual (2n/3n) (<xref ref-type="bibr" rid="B2">Bezy 1972</xref>). All individuals presently analysed (Fig. <xref ref-type="fig" rid="F7">7</xref>) showed 2n = 38 with 18 macrochromosomes and 20 microchromosomes, as previously reported by <xref ref-type="bibr" rid="B2">Bezy (1972)</xref>.</p><fig id="F7" position="float" orientation="portrait"><object-id xmlns:xlink="http://www.w3.org/1999/xlink" content-type="arpha" xlink:type="simple">F44A1BAA-3393-5E4C-B062-27A6DC1B16B8</object-id><label>Figure 7.</label><caption><p>The karyotype of <italic><tp:taxon-name><tp:taxon-name-part taxon-name-part-type="genus" reg="Lepidophyma">Lepidophyma</tp:taxon-name-part> <tp:taxon-name-part taxon-name-part-type="species" reg="flavimaculatum">flavimaculatum</tp:taxon-name-part></tp:taxon-name></italic> (2n = 38, RCMX208 male).</p></caption><graphic xmlns:xlink="http://www.w3.org/1999/xlink" xlink:href="comparative_cytogenetics-14-613-g007.jpg" position="float" orientation="portrait" xlink:type="simple" id="oo_489818.jpg"><uri content-type="original_file" xlink:type="simple">https://binary.pensoft.net/fig/489818</uri></graphic></fig></tp:treatment-sec><ref-list><ref id="B4"><mixed-citation xmlns:xlink="http://www.w3.org/1999/xlink" xlink:type="simple"><person-group><name name-style="western"><surname>Bezy</surname><given-names>RL</given-names></name><name name-style="western"><surname>Camarillo</surname><given-names>JL</given-names></name></person-group> (<year>2002</year>) <article-title>Systematics of xantusiid lizards of the genus <italic><tp:taxon-name><tp:taxon-name-part taxon-name-part-type="genus">Lepidophyma</tp:taxon-name-part></tp:taxon-name></italic>.</article-title><source>Contributions in Sciences</source><volume>493</volume>: <fpage>1</fpage>–<lpage>41</lpage>.</mixed-citation></ref><ref id="B69"><mixed-citation xmlns:xlink="http://www.w3.org/1999/xlink" xlink:type="simple"><person-group><name name-style="western"><surname>Sinclair</surname><given-names>EA</given-names></name><name name-style="western"><surname>Pramuk</surname><given-names>JB</given-names></name><name name-style="western"><surname>Bezy</surname><given-names>RL</given-names></name><name name-style="western"><surname>Crandall</surname><given-names>KA</given-names></name><name name-style="western"><surname>Sites</surname><given-names>Jr JW</given-names></name></person-group> (<year>2010</year>) <article-title>DNA evidence for non-hybrid origins of parthenogenesis in vertebrates.</article-title><source>Evolution</source><volume>64</volume>: <fpage>1346</fpage>–<lpage>1357</lpage>. <ext-link xlink:type="simple" ext-link-type="doi" xlink:href="10.1111/j.1558-5646.2009.00893.x">https://doi.org/10.1111/j.1558-5646.2009.00893.x</ext-link></mixed-citation></ref><ref id="B3"><mixed-citation xmlns:xlink="http://www.w3.org/1999/xlink" xlink:type="simple"><person-group><name name-style="western"><surname>Bezy</surname><given-names>RL</given-names></name></person-group> (<year>1989</year>) <article-title>Morphological differentiation in unisexual and bisexual Xantusiid lizards of the genus <italic><tp:taxon-name><tp:taxon-name-part taxon-name-part-type="genus">Lepidophyma</tp:taxon-name-part></tp:taxon-name></italic> in Central America.</article-title><source>Herpetological Monographs</source><volume>3</volume>: <fpage>61</fpage>–<lpage>80</lpage>. <ext-link xlink:type="simple" ext-link-type="doi" xlink:href="10.2307/1466986">https://doi.org/10.2307/1466986</ext-link></mixed-citation></ref><ref id="B51"><mixed-citation xmlns:xlink="http://www.w3.org/1999/xlink" xlink:type="simple"><person-group><name name-style="western"><surname>Olmo</surname><given-names>E</given-names></name><name name-style="western"><surname>Signorino</surname><given-names>GG</given-names></name></person-group> (<year>2005</year>) Chromorep: a reptiles chromosomes database. <ext-link xlink:type="simple" ext-link-type="uri" xlink:href="http://chromorep.univpm.it/">http://chromorep.univpm.it/</ext-link> [accessed 06 October 2020]</mixed-citation></ref><ref id="B49"><mixed-citation xmlns:xlink="http://www.w3.org/1999/xlink" xlink:type="simple"><person-group><name name-style="western"><surname>Nielsen</surname><given-names>SV</given-names></name><name name-style="western"><surname>Pinto</surname><given-names>BJ</given-names></name><name name-style="western"><surname>Guzmán-Méndez</surname><given-names>IA</given-names></name><name name-style="western"><surname>Gamble</surname><given-names>T</given-names></name></person-group> (<year>2020</year>) <article-title>First report of sex chromosomes in night lizards (<tp:taxon-name><tp:taxon-name-part taxon-name-part-type="superfamily">Scincoidea</tp:taxon-name-part></tp:taxon-name>: <tp:taxon-name><tp:taxon-name-part taxon-name-part-type="family">Xantusiidae</tp:taxon-name-part></tp:taxon-name>).</article-title><source>Journal of Heredity</source><volume>111</volume>(<issue>3</issue>): <fpage>307</fpage>–<lpage>313</lpage>. <ext-link xlink:type="simple" ext-link-type="doi" xlink:href="10.1093/jhered/esaa007">https://doi.org/10.1093/jhered/esaa007</ext-link></mixed-citation></ref><ref id="B2"><mixed-citation xmlns:xlink="http://www.w3.org/1999/xlink" xlink:type="simple"><person-group><name name-style="western"><surname>Bezy</surname><given-names>RL</given-names></name></person-group> (<year>1972</year>) <article-title>Karyotypic variation and evolution of the lizards in the family <tp:taxon-name><tp:taxon-name-part taxon-name-part-type="family">Xantusiidae</tp:taxon-name-part></tp:taxon-name>.</article-title><source>Contributions in Sciences</source><volume>227</volume>: <fpage>1</fpage>–<lpage>29</lpage>.</mixed-citation></ref></ref-list></tp:taxon-treatment>
