# Supplementary material for: Detection of cryptic diversity in lizards (Squamata) from two Biosphere Reserves in Mesoamerica
Source: Comp Cytogenet. 2020 Dec 22;14(4):613–38. doi: 10.3897/CompCytogen.v14i4.57765 (PMC7772285; doi:10.3897/CompCytogen.v14i4.57765)
Supplement: XML Treatment for Aspidoscelis deppii [file CompCytogen.v14i4.57765-treatment5.xml]

<!DOCTYPE tp:taxon-treatment
  PUBLIC "-//TaxonX//DTD Taxonomic Treatment Publishing DTD v0 20100105//EN" "tax-treatment-NSO.dtd">
<tp:taxon-treatment xmlns:tp="http://www.plazi.org/taxpub"><tp:treatment-meta><kwd-group><label>Taxon classification</label><kwd><named-content xmlns:xlink="http://www.w3.org/1999/xlink" content-type="kingdom">Animalia</named-content></kwd><kwd><named-content xmlns:xlink="http://www.w3.org/1999/xlink" content-type="order">Squamata</named-content></kwd><kwd><named-content xmlns:xlink="http://www.w3.org/1999/xlink" content-type="family">Teiidae</named-content></kwd></kwd-group><mixed-citation publication-type="journal"><person-group><name><surname>Castiglia</surname><given-names>Riccardo</given-names></name><name><surname>Flores-Villela</surname><given-names>Oscar Alberto</given-names></name><name><surname>Bezerra</surname><given-names>Alexandra M. R.</given-names></name><name><surname>Gornung</surname><given-names>Ekaterina</given-names></name><name><surname>Annesi</surname><given-names>Flavia</given-names></name><name><surname>Muñoz-Alonso</surname><given-names>Luis Antonio</given-names></name><name><surname>Solano</surname><given-names>Emanuela</given-names></name></person-group><article-title>Detection of cryptic diversity in lizards (<tp:taxon-name><tp:taxon-name-part taxon-name-part-type="order">Squamata</tp:taxon-name-part></tp:taxon-name>) from two Biosphere Reserves in Mesoamerica</article-title><source>Comp Cytogenet</source><day>22</day><month>12</month><year>2020</year><volume>14</volume><issue>4</issue><fpage>613</fpage><lpage>638</lpage><pub-id pub-id-type="doi">10.3897/CompCytogen.v14i4.57765</pub-id></mixed-citation></tp:treatment-meta><tp:nomenclature><tp:taxon-name><object-id xmlns:xlink="http://www.w3.org/1999/xlink" content-type="arpha" xlink:type="simple">29B057AB-B74B-5E95-B291-DD8EF1196893</object-id>
                  <tp:taxon-name-part taxon-name-part-type="genus" reg="Aspidoscelis">Aspidoscelis</tp:taxon-name-part>
                  <tp:taxon-name-part taxon-name-part-type="species" reg="deppii">deppii</tp:taxon-name-part>
                </tp:taxon-name><tp:taxon-authority>(Wiegmann, 1834)</tp:taxon-authority></tp:nomenclature><tp:treatment-sec sec-type="distribution" id="SECID0ERWAG"><title>Distribution.</title><p>The species has a wide distribution from Morelos and Michoacan (Mexico) south to Guatemala, El Salvador, Honduras, Nicaragua and Costa Rica.</p></tp:treatment-sec><tp:treatment-sec sec-type="Samples" id="SECID0EWWAG"><title>Samples.</title><p>RCMX76 (female*) from La Sepultura, Chiapas, Mexico.</p></tp:treatment-sec><tp:treatment-sec sec-type="DNA taxonomy" id="SECID0E2WAG"><title>DNA taxonomy.</title><p>The <abbrev xmlns:xlink="http://www.w3.org/1999/xlink" xlink:title="cytochrome b" xlink:type="simple">MT-CYB</abbrev> sequence (294-bp) is 4% divergent from GenBank sequences of <italic><tp:taxon-name><tp:taxon-name-part taxon-name-part-type="genus" reg="Aspidoscelis">Aspidoscelis</tp:taxon-name-part> <tp:taxon-name-part taxon-name-part-type="species" reg="deppii">deppii</tp:taxon-name-part></tp:taxon-name></italic> (<ext-link xmlns:xlink="http://www.w3.org/1999/xlink" ext-link-type="gen" xlink:href="KF555517-21" xlink:type="simple">KF555517-21</ext-link>) from Mexico (Playa Miramar, Tabasco). Despite the wide distribution, there are no studies on the intraspecific genetic variability of this species. It is a pity because this slight divergence in the <abbrev xmlns:xlink="http://www.w3.org/1999/xlink" xlink:title="cytochrome b" xlink:type="simple">MT-CYB</abbrev> could match with a different karyotype (see below).</p></tp:treatment-sec><tp:treatment-sec sec-type="Chromosomes" id="SECID0EMXAG"><title>Chromosomes.</title><p>In the genus <italic><tp:taxon-name><tp:taxon-name-part taxon-name-part-type="genus" reg="Aspidoscelis">Aspidoscelis</tp:taxon-name-part></tp:taxon-name></italic> chromosomal number ranges from 2n = 44 to 2n = 56, with some species showing triploid numbers, such as <italic><tp:taxon-name><tp:taxon-name-part taxon-name-part-type="genus" reg="Aspidoscelis">Aspidoscelis</tp:taxon-name-part> <tp:taxon-name-part taxon-name-part-type="species" reg="tesselatus">tesselatus</tp:taxon-name-part></tp:taxon-name></italic> (Say, 1823), with 69 chromosomes (<xref ref-type="bibr" rid="B73">Walker et al. 1997</xref>). The 2n = 44 is the most common diploid number in this genus (<xref ref-type="bibr" rid="B8">Carvalho et al. 2015</xref>). Therefore, a low diploid number could represent an ancestral condition. All-acrocentric karyotypes with 2n = 52 (28M + 24m) (<xref ref-type="bibr" rid="B41">Lowe et al. 1970</xref>) and 2n = 50 (26M + 24m) (<xref ref-type="bibr" rid="B43">Manríquez-Morán et al. 2000</xref>) were reported in <italic><tp:taxon-name><tp:taxon-name-part taxon-name-part-type="genus" reg="Aspidoscelis">Aspidoscelis</tp:taxon-name-part> <tp:taxon-name-part taxon-name-part-type="species" reg="deppii">deppii</tp:taxon-name-part></tp:taxon-name></italic> from an unknown location and from Yucatan, respectively. Therefore, the two karyotypes differ in the number of macrochromosomes. Concurrently with <xref ref-type="bibr" rid="B41">Lowe et al. (1970)</xref>, we found a 2n = 52 (28M + 24m) (Fig. <xref ref-type="fig" rid="F5">5D</xref>) all-acrocentric chromosome complement in our sample from Chiapas. This result is also consistent with phylogenetic relationships, since a diploid complement 2n = 52 (28M + 24m) was found in other two species so far analyzed, <italic><tp:taxon-name><tp:taxon-name-part taxon-name-part-type="genus" reg="Aspidoscelis">A.</tp:taxon-name-part> <tp:taxon-name-part taxon-name-part-type="species" reg="guttatus">guttatus</tp:taxon-name-part></tp:taxon-name></italic> Wiegmann, 1834 and <italic><tp:taxon-name><tp:taxon-name-part taxon-name-part-type="genus" reg="Aspidoscelis">A.</tp:taxon-name-part> <tp:taxon-name-part taxon-name-part-type="species" reg="lineattissimus">lineattissimus</tp:taxon-name-part></tp:taxon-name></italic> (Cope, 1878), which are closely related to <italic><tp:taxon-name><tp:taxon-name-part taxon-name-part-type="genus" reg="Aspidoscelis">A.</tp:taxon-name-part> <tp:taxon-name-part taxon-name-part-type="species" reg="deppii">deppii</tp:taxon-name-part></tp:taxon-name></italic> (<xref ref-type="bibr" rid="B41">Lowe et al. 1970</xref>; <xref ref-type="bibr" rid="B8">Carvalho et al. 2015</xref>).</p></tp:treatment-sec><tp:treatment-sec><!--Section generated to contain objects referenced in tp:taxon-treatment.--><fig id="F5" position="float" orientation="portrait"><object-id xmlns:xlink="http://www.w3.org/1999/xlink" content-type="arpha" xlink:type="simple">4F6CAC43-086D-5C64-A644-029C4C695744</object-id><label>Figure 5.</label><caption><p>Karyotypes of <bold>A</bold><italic><tp:taxon-name><tp:taxon-name-part taxon-name-part-type="genus" reg="Phyllodactylus">Phyllodactylus</tp:taxon-name-part></tp:taxon-name></italic> sp.3 (2n = 38, RCMX69 male) <bold>B</bold><italic><tp:taxon-name><tp:taxon-name-part taxon-name-part-type="genus" reg="Holcosus">Holcosus</tp:taxon-name-part> <tp:taxon-name-part taxon-name-part-type="species" reg="festivus">festivus</tp:taxon-name-part></tp:taxon-name></italic> (2n = 50, RCMX224 female) <bold>C</bold><italic><tp:taxon-name><tp:taxon-name-part taxon-name-part-type="genus" reg="Holcosus">Holcosus</tp:taxon-name-part> <tp:taxon-name-part taxon-name-part-type="species" reg="undulatus">undulatus</tp:taxon-name-part> <tp:taxon-name-part taxon-name-part-type="subspecies" reg="parvus">parvus</tp:taxon-name-part></tp:taxon-name></italic> (2n = 50, RCMX77 female) <bold>D</bold><italic><tp:taxon-name><tp:taxon-name-part taxon-name-part-type="genus" reg="Aspidoscelis">Aspidoscelis</tp:taxon-name-part> <tp:taxon-name-part taxon-name-part-type="species" reg="deppii">deppii</tp:taxon-name-part></tp:taxon-name></italic> (2n = 52, RCMX76 female).</p></caption><graphic xmlns:xlink="http://www.w3.org/1999/xlink" xlink:href="comparative_cytogenetics-14-613-g005.jpg" position="float" orientation="portrait" xlink:type="simple" id="oo_489816.jpg"><uri content-type="original_file" xlink:type="simple">https://binary.pensoft.net/fig/489816</uri></graphic></fig></tp:treatment-sec><ref-list><ref id="B73"><mixed-citation xmlns:xlink="http://www.w3.org/1999/xlink" xlink:type="simple"><person-group><name name-style="western"><surname>Walker</surname><given-names>JM</given-names></name><name name-style="western"><surname>Cordes</surname><given-names>JE</given-names></name><name name-style="western"><surname>Taylor</surname><given-names>HL</given-names></name></person-group> (<year>1997</year>) <article-title>Parthenogenetic <italic><tp:taxon-name><tp:taxon-name-part taxon-name-part-type="genus">Cnemidophorus</tp:taxon-name-part> <tp:taxon-name-part taxon-name-part-type="species">tesselatus</tp:taxon-name-part></tp:taxon-name></italic> complex (<tp:taxon-name><tp:taxon-name-part taxon-name-part-type="suborder">Sauria</tp:taxon-name-part></tp:taxon-name>: <tp:taxon-name><tp:taxon-name-part taxon-name-part-type="family">Teiidae</tp:taxon-name-part></tp:taxon-name>): a neotype for diploid <italic><tp:taxon-name><tp:taxon-name-part taxon-name-part-type="genus">C.</tp:taxon-name-part> <tp:taxon-name-part taxon-name-part-type="species">tesselatus</tp:taxon-name-part></tp:taxon-name></italic> (Say, 1823), redescription of the taxon, and description of a new triploid species.</article-title><source>Herpetologica</source><volume>53</volume>: <fpage>233</fpage>–<lpage>259</lpage>.</mixed-citation></ref><ref id="B8"><mixed-citation xmlns:xlink="http://www.w3.org/1999/xlink" xlink:type="simple"><person-group><name name-style="western"><surname>Carvalho</surname><given-names>NDM</given-names></name><name name-style="western"><surname>Arias</surname><given-names>FJ</given-names></name><name name-style="western"><surname>da Silva</surname><given-names>FA</given-names></name><name name-style="western"><surname>Schneider</surname><given-names>CH</given-names></name><name name-style="western"><surname>Gross</surname><given-names>MC</given-names></name></person-group> (<year>2015</year>) <article-title>Cytogenetic analyses of five amazon lizard species of the subfamilies <tp:taxon-name><tp:taxon-name-part taxon-name-part-type="subfamily">Teiinae</tp:taxon-name-part></tp:taxon-name> and <tp:taxon-name><tp:taxon-name-part taxon-name-part-type="subfamily">Tupinambinae</tp:taxon-name-part></tp:taxon-name> and review of karyotyped diversity the family <tp:taxon-name><tp:taxon-name-part taxon-name-part-type="family">Teiidae</tp:taxon-name-part></tp:taxon-name>.</article-title><source>Comparative Cytogenetics</source><volume>9</volume>(<issue>4</issue>): <fpage>625</fpage>–<lpage>644</lpage>. <ext-link xlink:type="simple" ext-link-type="doi" xlink:href="10.3897/CompCytogen.v9i4.5371">https://doi.org/10.3897/CompCytogen.v9i4.5371</ext-link></mixed-citation></ref><ref id="B41"><mixed-citation xmlns:xlink="http://www.w3.org/1999/xlink" xlink:type="simple"><person-group><name name-style="western"><surname>Lowe</surname><given-names>CH</given-names></name><name name-style="western"><surname>Wright</surname><given-names>JW</given-names></name><name name-style="western"><surname>Cole</surname><given-names>CJ</given-names></name><name name-style="western"><surname>Bezy</surname><given-names>RL</given-names></name></person-group> (<year>1970</year>) <article-title>Chromosomes and evolution of the species groups of <italic><tp:taxon-name><tp:taxon-name-part taxon-name-part-type="genus">Cnemidophorus</tp:taxon-name-part></tp:taxon-name></italic> (<tp:taxon-name><tp:taxon-name-part taxon-name-part-type="class">Reptilia</tp:taxon-name-part></tp:taxon-name>: <tp:taxon-name><tp:taxon-name-part taxon-name-part-type="family">Teiidae</tp:taxon-name-part></tp:taxon-name>).</article-title><source>Systematic Zoology</source><volume>19</volume>: <fpage>128</fpage>–<lpage>141</lpage>. <ext-link xlink:type="simple" ext-link-type="doi" xlink:href="10.2307/2412450">https://doi.org/10.2307/2412450</ext-link></mixed-citation></ref><ref id="B43"><mixed-citation xmlns:xlink="http://www.w3.org/1999/xlink" xlink:type="simple"><person-group><name name-style="western"><surname>Manríquez-Morán</surname><given-names>NL</given-names></name><name name-style="western"><surname>Villagrán-Santa Cruz</surname><given-names>M</given-names></name><name name-style="western"><surname>Méndez de la Cruz</surname><given-names>F-R</given-names></name></person-group> (<year>2000</year>) <article-title>Origin and evolution of the parthenogenetic lizards, <italic><tp:taxon-name><tp:taxon-name-part taxon-name-part-type="genus">Cnemidophorus</tp:taxon-name-part> <tp:taxon-name-part taxon-name-part-type="species">maslini</tp:taxon-name-part></tp:taxon-name></italic> and <italic><tp:taxon-name><tp:taxon-name-part taxon-name-part-type="genus">C.</tp:taxon-name-part> <tp:taxon-name-part taxon-name-part-type="species">cozumelae</tp:taxon-name-part></tp:taxon-name></italic>.</article-title><source>Journal of Herpetology</source><volume>34</volume>: <fpage>634</fpage>–<lpage>637</lpage>. <ext-link xlink:type="simple" ext-link-type="doi" xlink:href="10.2307/1565287">https://doi.org/10.2307/1565287</ext-link></mixed-citation></ref></ref-list></tp:taxon-treatment>
