# Supplementary material for: Detection of cryptic diversity in lizards (Squamata) from two Biosphere Reserves in Mesoamerica
Source: Comp Cytogenet. 2020 Dec 22;14(4):613–38. doi: 10.3897/CompCytogen.v14i4.57765 (PMC7772285; doi:10.3897/CompCytogen.v14i4.57765)
Supplement: XML Treatment for Holcosus festivus [file CompCytogen.v14i4.57765-treatment6.xml]

<!DOCTYPE tp:taxon-treatment
  PUBLIC "-//TaxonX//DTD Taxonomic Treatment Publishing DTD v0 20100105//EN" "tax-treatment-NSO.dtd">
<tp:taxon-treatment xmlns:tp="http://www.plazi.org/taxpub"><tp:treatment-meta><kwd-group><label>Taxon classification</label><kwd><named-content xmlns:xlink="http://www.w3.org/1999/xlink" content-type="kingdom">Animalia</named-content></kwd><kwd><named-content xmlns:xlink="http://www.w3.org/1999/xlink" content-type="order">Squamata</named-content></kwd><kwd><named-content xmlns:xlink="http://www.w3.org/1999/xlink" content-type="family">Teiidae</named-content></kwd></kwd-group><mixed-citation publication-type="journal"><person-group><name><surname>Castiglia</surname><given-names>Riccardo</given-names></name><name><surname>Flores-Villela</surname><given-names>Oscar Alberto</given-names></name><name><surname>Bezerra</surname><given-names>Alexandra M. R.</given-names></name><name><surname>Gornung</surname><given-names>Ekaterina</given-names></name><name><surname>Annesi</surname><given-names>Flavia</given-names></name><name><surname>Muñoz-Alonso</surname><given-names>Luis Antonio</given-names></name><name><surname>Solano</surname><given-names>Emanuela</given-names></name></person-group><article-title>Detection of cryptic diversity in lizards (<tp:taxon-name><tp:taxon-name-part taxon-name-part-type="order">Squamata</tp:taxon-name-part></tp:taxon-name>) from two Biosphere Reserves in Mesoamerica</article-title><source>Comp Cytogenet</source><day>22</day><month>12</month><year>2020</year><volume>14</volume><issue>4</issue><fpage>613</fpage><lpage>638</lpage><pub-id pub-id-type="doi">10.3897/CompCytogen.v14i4.57765</pub-id></mixed-citation></tp:treatment-meta><tp:nomenclature><tp:taxon-name><object-id xmlns:xlink="http://www.w3.org/1999/xlink" content-type="arpha" xlink:type="simple">57DE0A77-BA6E-54F6-977B-312D7FD880C4</object-id>
                  <tp:taxon-name-part taxon-name-part-type="genus" reg="Holcosus">Holcosus</tp:taxon-name-part>
                  <tp:taxon-name-part taxon-name-part-type="species" reg="festivus">festivus</tp:taxon-name-part>
                </tp:taxon-name><tp:taxon-authority>(Lichtenstein et von Martens, 1856)</tp:taxon-authority></tp:nomenclature><tp:treatment-sec sec-type="distribution" id="SECID0EAABG"><title>Distribution.</title><p>This species is found in the lowlands of Tabasco and Mexico down to Colombia; it does not enter in the Yucatan Peninsula.</p></tp:treatment-sec><tp:treatment-sec sec-type="Samples" id="SECID0EFABG"><title>Samples.</title><p>RCMX223 (female*), RCMX224 (female*), and RCMX233 (female) from Estación Chajul, Selva Lacandona, Montes Azules, Chiapas, Mexico.</p></tp:treatment-sec><tp:treatment-sec sec-type="DNA taxonomy" id="SECID0EKABG"><title>DNA taxonomy.</title><p>The 600-bp PCR-amplified fragments of the <abbrev xmlns:xlink="http://www.w3.org/1999/xlink" xlink:title="NADH-ubiquinone oxidoreductase core subunit 2" xlink:type="simple">MT-ND2</abbrev> gene were identical in the two specimens (RCMX223 and RCMX233). The BLASTn search showed that this sequence belongs to <italic><tp:taxon-name><tp:taxon-name-part taxon-name-part-type="genus" reg="Holcosus">Holcosus</tp:taxon-name-part> <tp:taxon-name-part taxon-name-part-type="species" reg="festivus">festivus</tp:taxon-name-part></tp:taxon-name></italic>, with 99.8% – 100% identity to <italic><tp:taxon-name><tp:taxon-name-part taxon-name-part-type="genus" reg="Holcosus">H.</tp:taxon-name-part> <tp:taxon-name-part taxon-name-part-type="species" reg="festivus">festivus</tp:taxon-name-part></tp:taxon-name></italic> (<ext-link xmlns:xlink="http://www.w3.org/1999/xlink" ext-link-type="gen" xlink:href="KR058107" xlink:type="simple">KR058107</ext-link>, Montes Azules) and 96% identity to the other two <italic><tp:taxon-name><tp:taxon-name-part taxon-name-part-type="genus" reg="Holcosus">H.</tp:taxon-name-part> <tp:taxon-name-part taxon-name-part-type="species" reg="festivus">festivus</tp:taxon-name-part></tp:taxon-name></italic> samples (<ext-link xmlns:xlink="http://www.w3.org/1999/xlink" ext-link-type="gen" xlink:href="KR058105" xlink:type="simple">KR058105</ext-link> and <ext-link xmlns:xlink="http://www.w3.org/1999/xlink" ext-link-type="gen" xlink:href="KR058106" xlink:type="simple">KR058106</ext-link>, Costa Rica).</p></tp:treatment-sec><tp:treatment-sec sec-type="Chromosomes" id="SECID0ERBBG"><title>Chromosomes.</title><p>Here we report the first karyotype description for <italic><tp:taxon-name><tp:taxon-name-part taxon-name-part-type="genus" reg="Holcosus">H.</tp:taxon-name-part> <tp:taxon-name-part taxon-name-part-type="species" reg="festivus">festivus</tp:taxon-name-part></tp:taxon-name></italic> (Fig. <xref ref-type="fig" rid="F5">5B</xref>). We analyzed two female individuals, both with the diploid number 2n = 50. The karyotype is composed of a gradual series of acrocentric chromosomes: 26 macro- and 24 microchromosomes. The largest pair of chromosomes shows a secondary constriction at the distal end (see discussion below under the <italic><tp:taxon-name><tp:taxon-name-part taxon-name-part-type="genus" reg="Holcosus">H.</tp:taxon-name-part> <tp:taxon-name-part taxon-name-part-type="species" reg="undulatus">undulatus</tp:taxon-name-part></tp:taxon-name></italic> account).</p></tp:treatment-sec><tp:treatment-sec><!--Section generated to contain objects referenced in tp:taxon-treatment.--><fig id="F5" position="float" orientation="portrait"><object-id xmlns:xlink="http://www.w3.org/1999/xlink" content-type="arpha" xlink:type="simple">4F6CAC43-086D-5C64-A644-029C4C695744</object-id><label>Figure 5.</label><caption><p>Karyotypes of <bold>A</bold><italic><tp:taxon-name><tp:taxon-name-part taxon-name-part-type="genus" reg="Phyllodactylus">Phyllodactylus</tp:taxon-name-part></tp:taxon-name></italic> sp.3 (2n = 38, RCMX69 male) <bold>B</bold><italic><tp:taxon-name><tp:taxon-name-part taxon-name-part-type="genus" reg="Holcosus">Holcosus</tp:taxon-name-part> <tp:taxon-name-part taxon-name-part-type="species" reg="festivus">festivus</tp:taxon-name-part></tp:taxon-name></italic> (2n = 50, RCMX224 female) <bold>C</bold><italic><tp:taxon-name><tp:taxon-name-part taxon-name-part-type="genus" reg="Holcosus">Holcosus</tp:taxon-name-part> <tp:taxon-name-part taxon-name-part-type="species" reg="undulatus">undulatus</tp:taxon-name-part> <tp:taxon-name-part taxon-name-part-type="subspecies" reg="parvus">parvus</tp:taxon-name-part></tp:taxon-name></italic> (2n = 50, RCMX77 female) <bold>D</bold><italic><tp:taxon-name><tp:taxon-name-part taxon-name-part-type="genus" reg="Aspidoscelis">Aspidoscelis</tp:taxon-name-part> <tp:taxon-name-part taxon-name-part-type="species" reg="deppii">deppii</tp:taxon-name-part></tp:taxon-name></italic> (2n = 52, RCMX76 female).</p></caption><graphic xmlns:xlink="http://www.w3.org/1999/xlink" xlink:href="comparative_cytogenetics-14-613-g005.jpg" position="float" orientation="portrait" xlink:type="simple" id="oo_489816.jpg"><uri content-type="original_file" xlink:type="simple">https://binary.pensoft.net/fig/489816</uri></graphic></fig></tp:treatment-sec></tp:taxon-treatment>
