# Supplementary material for: Detection of cryptic diversity in lizards (Squamata) from two Biosphere Reserves in Mesoamerica
Source: Comp Cytogenet. 2020 Dec 22;14(4):613–38. doi: 10.3897/CompCytogen.v14i4.57765 (PMC7772285; doi:10.3897/CompCytogen.v14i4.57765)
Supplement: XML Treatment for Holcosus undulatus [file CompCytogen.v14i4.57765-treatment7.xml]

<!DOCTYPE tp:taxon-treatment
  PUBLIC "-//TaxonX//DTD Taxonomic Treatment Publishing DTD v0 20100105//EN" "tax-treatment-NSO.dtd">
<tp:taxon-treatment xmlns:tp="http://www.plazi.org/taxpub"><tp:treatment-meta><kwd-group><label>Taxon classification</label><kwd><named-content xmlns:xlink="http://www.w3.org/1999/xlink" content-type="kingdom">Animalia</named-content></kwd><kwd><named-content xmlns:xlink="http://www.w3.org/1999/xlink" content-type="order">Squamata</named-content></kwd><kwd><named-content xmlns:xlink="http://www.w3.org/1999/xlink" content-type="family">Teiidae</named-content></kwd></kwd-group><mixed-citation publication-type="journal"><person-group><name><surname>Castiglia</surname><given-names>Riccardo</given-names></name><name><surname>Flores-Villela</surname><given-names>Oscar Alberto</given-names></name><name><surname>Bezerra</surname><given-names>Alexandra M. R.</given-names></name><name><surname>Gornung</surname><given-names>Ekaterina</given-names></name><name><surname>Annesi</surname><given-names>Flavia</given-names></name><name><surname>Muñoz-Alonso</surname><given-names>Luis Antonio</given-names></name><name><surname>Solano</surname><given-names>Emanuela</given-names></name></person-group><article-title>Detection of cryptic diversity in lizards (<tp:taxon-name><tp:taxon-name-part taxon-name-part-type="order">Squamata</tp:taxon-name-part></tp:taxon-name>) from two Biosphere Reserves in Mesoamerica</article-title><source>Comp Cytogenet</source><day>22</day><month>12</month><year>2020</year><volume>14</volume><issue>4</issue><fpage>613</fpage><lpage>638</lpage><pub-id pub-id-type="doi">10.3897/CompCytogen.v14i4.57765</pub-id></mixed-citation></tp:treatment-meta><tp:nomenclature><tp:taxon-name><object-id xmlns:xlink="http://www.w3.org/1999/xlink" content-type="arpha" xlink:type="simple">DC745973-6A68-510D-BC36-981770173E98</object-id>
                  <tp:taxon-name-part taxon-name-part-type="genus" reg="Holcosus">Holcosus</tp:taxon-name-part>
                  <tp:taxon-name-part taxon-name-part-type="species" reg="undulatus">undulatus</tp:taxon-name-part>
                </tp:taxon-name><tp:taxon-authority>(Wiegmann, 1834)</tp:taxon-authority></tp:nomenclature><tp:treatment-sec sec-type="notes" id="SECID0EVDBG"><title>Note.</title><p><xref ref-type="bibr" rid="B45">Meza-Lázaro and Nieto-Montes de Oca (2015)</xref>, in a molecular phylogenetic study, proposed the elevation of 9 of the 12 <italic><tp:taxon-name><tp:taxon-name-part taxon-name-part-type="genus" reg="Holcosus">H.</tp:taxon-name-part> <tp:taxon-name-part taxon-name-part-type="species" reg="undulatus">undulatus</tp:taxon-name-part></tp:taxon-name></italic> subspecies to species rank. However, this change has not been widely accepted by other authors. Therefore, we formally use the previous classification, but we also take in account the results of the Meza-Lazaro and Nieto-Montes de Oca (2015) study.</p></tp:treatment-sec><tp:treatment-sec sec-type="distribution" id="SECID0EKEBG"><title>Distribution.</title><p>The species is distributed along both coasts of Mexico from southern Nayarit to northern Costa Rica Pacific coast) and from southern Tamaulipas to central Nicaragua (Atlantic coast) including the peninsula of Yucatan.</p></tp:treatment-sec><tp:treatment-sec sec-type="Samples" id="SECID0EPEBG"><title>Samples.</title><p>RCMX77 (female*) from La Sepultura, Chiapas, Mexico.</p></tp:treatment-sec><tp:treatment-sec sec-type="DNA taxonomy" id="SECID0EUEBG"><title>DNA taxonomy.</title><p>The <abbrev xmlns:xlink="http://www.w3.org/1999/xlink" xlink:title="NADH-ubiquinone oxidoreductase core subunit 2" xlink:type="simple">MT-ND2</abbrev> sequence (556-bp) obtained from the individual from Chiapas has a 99% match to two GenBank sequences of <italic><tp:taxon-name><tp:taxon-name-part taxon-name-part-type="genus" reg="Holcosus">H.</tp:taxon-name-part> <tp:taxon-name-part taxon-name-part-type="species" reg="undulatus">undulatus</tp:taxon-name-part> <tp:taxon-name-part taxon-name-part-type="subspecies" reg="parvus">parvus</tp:taxon-name-part></tp:taxon-name></italic> Barbour et Noble, 1915 (<ext-link xmlns:xlink="http://www.w3.org/1999/xlink" ext-link-type="gen" xlink:href="KR058051" xlink:type="simple">KR058051</ext-link> and <ext-link xmlns:xlink="http://www.w3.org/1999/xlink" ext-link-type="gen" xlink:href="KR058063" xlink:type="simple">KR058063</ext-link>). According to Meza-Lazaro and Nieto-Montes de Oca (2015), this subspecies, distributed in the Pacific coast region of Southern Mexico and Northern Guatemala, should be elevated to species rank.</p></tp:treatment-sec><tp:treatment-sec sec-type="Chromosomes" id="SECID0EJFBG"><title>Chromosomes.</title><p>The specimen analyzed shows a 2n = 50 chromosome number (Fig. <xref ref-type="fig" rid="F5">5C</xref>). The karyotype comprises a gradual series of acrocentric chromosomes (26M + 24m), as previously described in <xref ref-type="bibr" rid="B9">Castiglia et al. (2010)</xref> for <italic><tp:taxon-name><tp:taxon-name-part taxon-name-part-type="genus" reg="Holcosus">H.</tp:taxon-name-part> <tp:taxon-name-part taxon-name-part-type="species" reg="undulatus">undulatus</tp:taxon-name-part></tp:taxon-name></italic> from Chamela, Biological Station (Jalisco). In the genus <italic><tp:taxon-name><tp:taxon-name-part taxon-name-part-type="genus" reg="Holcosus">Holcosus</tp:taxon-name-part></tp:taxon-name></italic>, only <italic><tp:taxon-name><tp:taxon-name-part taxon-name-part-type="genus" reg="Holcosus">H.</tp:taxon-name-part> <tp:taxon-name-part taxon-name-part-type="species" reg="festivus">festivus</tp:taxon-name-part></tp:taxon-name></italic> (Chiapas, <xref ref-type="bibr" rid="B9">Castiglia et al. 2010</xref>) and <italic><tp:taxon-name><tp:taxon-name-part taxon-name-part-type="genus" reg="Holcosus">H.</tp:taxon-name-part> <tp:taxon-name-part taxon-name-part-type="species" reg="undulatus">undulatus</tp:taxon-name-part></tp:taxon-name></italic> (Jalisco, present data) have been karyotyped. In <italic><tp:taxon-name><tp:taxon-name-part taxon-name-part-type="genus" reg="Cnemidophorus">Cnemidophorus</tp:taxon-name-part></tp:taxon-name></italic>, a possible sister group of <italic><tp:taxon-name><tp:taxon-name-part taxon-name-part-type="genus" reg="Holcosus">Holcosus</tp:taxon-name-part></tp:taxon-name></italic> (<xref ref-type="bibr" rid="B57">Pyron et al. 2013</xref>), 2n = 50 chromosome complement with one biarmed pair has been reported (<xref ref-type="bibr" rid="B8">Carvalho et al. 2015</xref>). Different species of <italic><tp:taxon-name><tp:taxon-name-part taxon-name-part-type="genus" reg="Kentropyx">Kentropyx</tp:taxon-name-part></tp:taxon-name></italic> Spix, 1825 and <italic><tp:taxon-name><tp:taxon-name-part taxon-name-part-type="genus" reg="Ameiva">Ameiva</tp:taxon-name-part></tp:taxon-name></italic> show a 2n = 50 all-acrocentric karyotype, similar to the one found in <italic><tp:taxon-name><tp:taxon-name-part taxon-name-part-type="genus" reg="Holcosus">Holcosus</tp:taxon-name-part></tp:taxon-name></italic> (<xref ref-type="bibr" rid="B8">Carvalho et al. 2015</xref>). Since these genera span the entire phylogenetic tree of <tp:taxon-name><tp:taxon-name-part taxon-name-part-type="family">Teiidae</tp:taxon-name-part></tp:taxon-name>, we hypothesize that 2n = 50 all-acrocentric karyotype may represent an ancestral condition. However, to reveal more reliable pattern of chromosomal change, an ancestral state analysis combining karyotype and molecular phylogeny should be made (e.g. <xref ref-type="bibr" rid="B10">Castiglia et al. 2013a</xref>).</p></tp:treatment-sec><tp:treatment-sec><!--Section generated to contain objects referenced in tp:taxon-treatment.--><fig id="F5" position="float" orientation="portrait"><object-id xmlns:xlink="http://www.w3.org/1999/xlink" content-type="arpha" xlink:type="simple">4F6CAC43-086D-5C64-A644-029C4C695744</object-id><label>Figure 5.</label><caption><p>Karyotypes of <bold>A</bold><italic><tp:taxon-name><tp:taxon-name-part taxon-name-part-type="genus" reg="Phyllodactylus">Phyllodactylus</tp:taxon-name-part></tp:taxon-name></italic> sp.3 (2n = 38, RCMX69 male) <bold>B</bold><italic><tp:taxon-name><tp:taxon-name-part taxon-name-part-type="genus" reg="Holcosus">Holcosus</tp:taxon-name-part> <tp:taxon-name-part taxon-name-part-type="species" reg="festivus">festivus</tp:taxon-name-part></tp:taxon-name></italic> (2n = 50, RCMX224 female) <bold>C</bold><italic><tp:taxon-name><tp:taxon-name-part taxon-name-part-type="genus" reg="Holcosus">Holcosus</tp:taxon-name-part> <tp:taxon-name-part taxon-name-part-type="species" reg="undulatus">undulatus</tp:taxon-name-part> <tp:taxon-name-part taxon-name-part-type="subspecies" reg="parvus">parvus</tp:taxon-name-part></tp:taxon-name></italic> (2n = 50, RCMX77 female) <bold>D</bold><italic><tp:taxon-name><tp:taxon-name-part taxon-name-part-type="genus" reg="Aspidoscelis">Aspidoscelis</tp:taxon-name-part> <tp:taxon-name-part taxon-name-part-type="species" reg="deppii">deppii</tp:taxon-name-part></tp:taxon-name></italic> (2n = 52, RCMX76 female).</p></caption><graphic xmlns:xlink="http://www.w3.org/1999/xlink" xlink:href="comparative_cytogenetics-14-613-g005.jpg" position="float" orientation="portrait" xlink:type="simple" id="oo_489816.jpg"><uri content-type="original_file" xlink:type="simple">https://binary.pensoft.net/fig/489816</uri></graphic></fig></tp:treatment-sec><ref-list><ref id="B45"><mixed-citation xmlns:xlink="http://www.w3.org/1999/xlink" xlink:type="simple"><person-group><name name-style="western"><surname>Meza-Lázaro</surname><given-names>RN</given-names></name><name name-style="western"><surname>Nieto-Montes de Oca</surname><given-names>A</given-names></name></person-group> (<year>2015</year>) <article-title>Long forsaken species diversity in the Middle American lizard <italic><tp:taxon-name><tp:taxon-name-part taxon-name-part-type="genus">Holcosus</tp:taxon-name-part> <tp:taxon-name-part taxon-name-part-type="species">undulatus</tp:taxon-name-part></tp:taxon-name></italic> (<tp:taxon-name><tp:taxon-name-part taxon-name-part-type="family">Teiidae</tp:taxon-name-part></tp:taxon-name>).</article-title><source>Zoological Journal of the Linnean Society</source><volume>175</volume>: <fpage>189</fpage>–<lpage>210</lpage>. <ext-link xlink:type="simple" ext-link-type="doi" xlink:href="10.1111/zoj.12264">https://doi.org/10.1111/zoj.12264</ext-link></mixed-citation></ref><ref id="B9"><mixed-citation xmlns:xlink="http://www.w3.org/1999/xlink" xlink:type="simple"><person-group><name name-style="western"><surname>Castiglia</surname><given-names>R</given-names></name><name name-style="western"><surname>Annesi</surname><given-names>F</given-names></name><name name-style="western"><surname>Bezerra</surname><given-names>AMR</given-names></name><name name-style="western"><surname>García</surname><given-names>A</given-names></name><name name-style="western"><surname>Flores-Villela</surname><given-names>O</given-names></name></person-group> (<year>2010</year>) <article-title>Cytotaxonomy band DNA taxonomy of lizards (<tp:taxon-name><tp:taxon-name-part taxon-name-part-type="order">Squamata</tp:taxon-name-part></tp:taxon-name>, <tp:taxon-name><tp:taxon-name-part taxon-name-part-type="suborder">Sauria</tp:taxon-name-part></tp:taxon-name>) from a tropical dry forest in the Chamela-Cuixmala Biosphere Reserve on the coast of Jalisco, Mexico.</article-title><source>Zootaxa</source><volume>2508</volume>: <fpage>1</fpage>–<lpage>29</lpage>. <ext-link xlink:type="simple" ext-link-type="doi" xlink:href="10.11646/zootaxa.2508.1.1">https://doi.org/10.11646/zootaxa.2508.1.1</ext-link></mixed-citation></ref><ref id="B57"><mixed-citation xmlns:xlink="http://www.w3.org/1999/xlink" xlink:type="simple"><person-group><name name-style="western"><surname>Pyron</surname><given-names>RA</given-names></name><name name-style="western"><surname>Burbrink</surname><given-names>FT</given-names></name><name name-style="western"><surname>Wiens</surname><given-names>JJ</given-names></name></person-group> (<year>2013</year>) <article-title>A phylogeny and revised classification of <tp:taxon-name><tp:taxon-name-part taxon-name-part-type="order">Squamata</tp:taxon-name-part></tp:taxon-name>, including 4161 species of lizards and snakes.</article-title><source>BMC Evolutionary Biology</source><volume>13</volume>: <fpage>1</fpage>–<lpage>93</lpage>. <ext-link xlink:type="simple" ext-link-type="doi" xlink:href="10.1186/1471-2148-13-93">https://doi.org/10.1186/1471-2148-13-93</ext-link></mixed-citation></ref><ref id="B8"><mixed-citation xmlns:xlink="http://www.w3.org/1999/xlink" xlink:type="simple"><person-group><name name-style="western"><surname>Carvalho</surname><given-names>NDM</given-names></name><name name-style="western"><surname>Arias</surname><given-names>FJ</given-names></name><name name-style="western"><surname>da Silva</surname><given-names>FA</given-names></name><name name-style="western"><surname>Schneider</surname><given-names>CH</given-names></name><name name-style="western"><surname>Gross</surname><given-names>MC</given-names></name></person-group> (<year>2015</year>) <article-title>Cytogenetic analyses of five amazon lizard species of the subfamilies <tp:taxon-name><tp:taxon-name-part taxon-name-part-type="subfamily">Teiinae</tp:taxon-name-part></tp:taxon-name> and <tp:taxon-name><tp:taxon-name-part taxon-name-part-type="subfamily">Tupinambinae</tp:taxon-name-part></tp:taxon-name> and review of karyotyped diversity the family <tp:taxon-name><tp:taxon-name-part taxon-name-part-type="family">Teiidae</tp:taxon-name-part></tp:taxon-name>.</article-title><source>Comparative Cytogenetics</source><volume>9</volume>(<issue>4</issue>): <fpage>625</fpage>–<lpage>644</lpage>. <ext-link xlink:type="simple" ext-link-type="doi" xlink:href="10.3897/CompCytogen.v9i4.5371">https://doi.org/10.3897/CompCytogen.v9i4.5371</ext-link></mixed-citation></ref><ref id="B10"><mixed-citation xmlns:xlink="http://www.w3.org/1999/xlink" xlink:type="simple"><person-group><name name-style="western"><surname>Castiglia</surname><given-names>R</given-names></name><name name-style="western"><surname>Bezerra</surname><given-names>AMR</given-names></name><name name-style="western"><surname>Flores-Villela</surname><given-names>O</given-names></name><name name-style="western"><surname>Annesi</surname><given-names>F</given-names></name><name name-style="western"><surname>Muñoz</surname><given-names>A</given-names></name><name name-style="western"><surname>Gornung</surname><given-names>E</given-names></name></person-group> (<year>2013a</year>) <article-title>Comparative cytogenetics of two species of ground skinks: <italic><tp:taxon-name><tp:taxon-name-part taxon-name-part-type="genus">Scincella</tp:taxon-name-part> <tp:taxon-name-part taxon-name-part-type="species">assata</tp:taxon-name-part></tp:taxon-name></italic> and <italic><tp:taxon-name><tp:taxon-name-part taxon-name-part-type="genus">S.</tp:taxon-name-part> <tp:taxon-name-part taxon-name-part-type="species">cherriei</tp:taxon-name-part></tp:taxon-name></italic> (<tp:taxon-name><tp:taxon-name-part taxon-name-part-type="order">Squamata</tp:taxon-name-part></tp:taxon-name>: <tp:taxon-name><tp:taxon-name-part taxon-name-part-type="family">Scincidae</tp:taxon-name-part></tp:taxon-name>: <tp:taxon-name><tp:taxon-name-part taxon-name-part-type="subfamily">Lygosominae</tp:taxon-name-part></tp:taxon-name>) from Chiapas, Mexico.</article-title><source>Acta Herpetologica</source><volume>8</volume>: <fpage>69</fpage>–<lpage>73</lpage>. <ext-link xlink:type="simple" ext-link-type="doi" xlink:href="10.13128/Acta_Herpetol-11315">https://doi.org/10.13128/Acta_Herpetol-11315</ext-link></mixed-citation></ref></ref-list></tp:taxon-treatment>
