# Supplementary material for: Detection of cryptic diversity in lizards (Squamata) from two Biosphere Reserves in Mesoamerica
Source: Comp Cytogenet. 2020 Dec 22;14(4):613–38. doi: 10.3897/CompCytogen.v14i4.57765 (PMC7772285; doi:10.3897/CompCytogen.v14i4.57765)
Supplement: XML Treatment for Anolis capito [file CompCytogen.v14i4.57765-treatment8.xml]

<!DOCTYPE tp:taxon-treatment
  PUBLIC "-//TaxonX//DTD Taxonomic Treatment Publishing DTD v0 20100105//EN" "tax-treatment-NSO.dtd">
<tp:taxon-treatment xmlns:tp="http://www.plazi.org/taxpub"><tp:treatment-meta><kwd-group><label>Taxon classification</label><kwd><named-content xmlns:xlink="http://www.w3.org/1999/xlink" content-type="kingdom">Animalia</named-content></kwd><kwd><named-content xmlns:xlink="http://www.w3.org/1999/xlink" content-type="order">Squamata</named-content></kwd><kwd><named-content xmlns:xlink="http://www.w3.org/1999/xlink" content-type="family">Dactyloidae</named-content></kwd></kwd-group><mixed-citation publication-type="journal"><person-group><name><surname>Castiglia</surname><given-names>Riccardo</given-names></name><name><surname>Flores-Villela</surname><given-names>Oscar Alberto</given-names></name><name><surname>Bezerra</surname><given-names>Alexandra M. R.</given-names></name><name><surname>Gornung</surname><given-names>Ekaterina</given-names></name><name><surname>Annesi</surname><given-names>Flavia</given-names></name><name><surname>Muñoz-Alonso</surname><given-names>Luis Antonio</given-names></name><name><surname>Solano</surname><given-names>Emanuela</given-names></name></person-group><article-title>Detection of cryptic diversity in lizards (<tp:taxon-name><tp:taxon-name-part taxon-name-part-type="order">Squamata</tp:taxon-name-part></tp:taxon-name>) from two Biosphere Reserves in Mesoamerica</article-title><source>Comp Cytogenet</source><day>22</day><month>12</month><year>2020</year><volume>14</volume><issue>4</issue><fpage>613</fpage><lpage>638</lpage><pub-id pub-id-type="doi">10.3897/CompCytogen.v14i4.57765</pub-id></mixed-citation></tp:treatment-meta><tp:nomenclature><tp:taxon-name><object-id xmlns:xlink="http://www.w3.org/1999/xlink" content-type="arpha" xlink:type="simple">1B49C987-07F8-5979-A9C0-F3C8470037CE</object-id>
                  <tp:taxon-name-part taxon-name-part-type="genus" reg="Anolis">Anolis</tp:taxon-name-part>
                  <tp:taxon-name-part taxon-name-part-type="species" reg="capito">capito</tp:taxon-name-part>
                </tp:taxon-name><tp:taxon-authority>Peters, 1863</tp:taxon-authority></tp:nomenclature><tp:treatment-sec sec-type="distribution" id="SECID0EDOBG"><title>Distribution.</title><p><italic><tp:taxon-name><tp:taxon-name-part taxon-name-part-type="genus" reg="Anolis">Anolis</tp:taxon-name-part> <tp:taxon-name-part taxon-name-part-type="species" reg="capito">capito</tp:taxon-name-part></tp:taxon-name></italic> has been found from Tabasco and northern Chiapas south to Central America on the Atlantic coast, to Costa Rica and Panama, where it is found on both coasts.</p></tp:treatment-sec><tp:treatment-sec sec-type="Samples" id="SECID0EUOBG"><title>Samples.</title><p>RCMX217 (female*), RCMX218 (female*) from Montes Azules, Chiapas, Mexico. The specimens were collected close to the northern part of species range and morphologically assigned to <italic><tp:taxon-name><tp:taxon-name-part taxon-name-part-type="genus" reg="Anolis">Anolis</tp:taxon-name-part> <tp:taxon-name-part taxon-name-part-type="species" reg="capito">capito</tp:taxon-name-part></tp:taxon-name></italic>. Based on morphological studies from populations of almost all the species range, there is no evidence of cryptic species in <italic><tp:taxon-name><tp:taxon-name-part taxon-name-part-type="genus" reg="Anolis">A.</tp:taxon-name-part> <tp:taxon-name-part taxon-name-part-type="species" reg="capito">capito</tp:taxon-name-part></tp:taxon-name></italic> (<xref ref-type="bibr" rid="B37">Köhler et al. 2005</xref>).</p></tp:treatment-sec><tp:treatment-sec sec-type="DNA taxonomy" id="SECID0EUPBG"><title>DNA taxonomy.</title><p>We obtained a 685-bp <abbrev xmlns:xlink="http://www.w3.org/1999/xlink" xlink:title="NADH-ubiquinone oxidoreductase core subunit 2" xlink:type="simple">MT-ND2</abbrev> sequence showing 9% genetic divergence respect to an <italic><tp:taxon-name><tp:taxon-name-part taxon-name-part-type="genus" reg="Anolis">A.</tp:taxon-name-part> <tp:taxon-name-part taxon-name-part-type="species" reg="capito">capito</tp:taxon-name-part></tp:taxon-name></italic> sequence collected in Costa Rica (GenBank <ext-link xmlns:xlink="http://www.w3.org/1999/xlink" ext-link-type="gen" xlink:href="AY909744" xlink:type="simple">AY909744</ext-link>). Such a high genetic divergence spurred us to perform a complete phylogenetic analysis with the <abbrev xmlns:xlink="http://www.w3.org/1999/xlink" xlink:title="NADH-ubiquinone oxidoreductase core subunit 2" xlink:type="simple">MT-ND2</abbrev> gene of <italic><tp:taxon-name><tp:taxon-name-part taxon-name-part-type="genus" reg="Anolis">Anolis</tp:taxon-name-part></tp:taxon-name></italic> species available in GenBank (not shown). The sequences from our samples cluster with the GenBank <italic><tp:taxon-name><tp:taxon-name-part taxon-name-part-type="genus" reg="Anolis">A.</tp:taxon-name-part> <tp:taxon-name-part taxon-name-part-type="species" reg="capito">capito</tp:taxon-name-part></tp:taxon-name></italic> sequence, and together were sister to <italic><tp:taxon-name><tp:taxon-name-part taxon-name-part-type="genus" reg="Anolis">A.</tp:taxon-name-part> <tp:taxon-name-part taxon-name-part-type="species" reg="tropidonotus">tropidonotus</tp:taxon-name-part></tp:taxon-name></italic> Peters, 1863. This tree topology has been already reported by <xref ref-type="bibr" rid="B55">Poe et al. (2017)</xref>. Summarizing, the very high genetic divergence and discrepancies in diploid chromosome numbers (see below) of morphologically similar individuals recognized as <italic><tp:taxon-name><tp:taxon-name-part taxon-name-part-type="genus" reg="Anolis">Anolis</tp:taxon-name-part> <tp:taxon-name-part taxon-name-part-type="species" reg="capito">capito</tp:taxon-name-part></tp:taxon-name></italic> indicate the possible existence of cryptic taxa. Further, it is worth noting that the specimens described here seem to have shorter limbs than other <italic><tp:taxon-name><tp:taxon-name-part taxon-name-part-type="genus" reg="Anolis">A.</tp:taxon-name-part> <tp:taxon-name-part taxon-name-part-type="species" reg="capito">capito</tp:taxon-name-part></tp:taxon-name></italic> (O. Flores-Villela personal observation).</p></tp:treatment-sec><tp:treatment-sec sec-type="Chromosomes" id="SECID0E3RBG"><title>Chromosomes.</title><p><xref ref-type="bibr" rid="B27">Gorman (1973)</xref> described the karyotype of <italic><tp:taxon-name><tp:taxon-name-part taxon-name-part-type="genus" reg="Anolis">Anolis</tp:taxon-name-part> <tp:taxon-name-part taxon-name-part-type="species" reg="capito">capito</tp:taxon-name-part></tp:taxon-name></italic>, under the name of <italic><tp:taxon-name><tp:taxon-name-part taxon-name-part-type="genus" reg="Norops">Norops</tp:taxon-name-part> <tp:taxon-name-part taxon-name-part-type="species" reg="capito">capito</tp:taxon-name-part></tp:taxon-name></italic>, as 2n = 40 (24M + 16m) with no evidence of heteromorphic sex chromosomes, but no details on the shape of the chromosomes were reported. Our specimens have a 2n = 42 chromosome complement, with 24 micro- and 18 microchromosomes, and no evidence of heteromorphic sex chromosomes but no males have been studied (Fig. <xref ref-type="fig" rid="F6">6A</xref>).</p><p>The specimens presently studied show, along with <italic><tp:taxon-name><tp:taxon-name-part taxon-name-part-type="genus" reg="Anolis">Anolis</tp:taxon-name-part> <tp:taxon-name-part taxon-name-part-type="species" reg="nebuloides">nebuloides</tp:taxon-name-part></tp:taxon-name></italic> Bocourt, 1973, the highest diploid number within the genus <italic><tp:taxon-name><tp:taxon-name-part taxon-name-part-type="genus" reg="Anolis">Anolis</tp:taxon-name-part></tp:taxon-name></italic>. The macrochromosomes include one pair of metacentric, six pairs of submetacentric, and five pairs of subtelocentric/acrocentric chromosomes. The chromosome shape of two pairs of microchromosomes appears to be biarmed. No heteromorphic sex chromosomes are discernible (unfortunately, no males have been analyzed).</p><p>The lack of description of chromosome morphology in Gorman’s study (<xref ref-type="bibr" rid="B27">Gorman 1973</xref>) did not allow detailed comparison among the 2n = 40 chromosomal complements. Thus, <italic><tp:taxon-name><tp:taxon-name-part taxon-name-part-type="genus" reg="Anolis">Anolis</tp:taxon-name-part> <tp:taxon-name-part taxon-name-part-type="species" reg="capito">capito</tp:taxon-name-part></tp:taxon-name></italic> occurs within a group of species with 2n = 40 (<xref ref-type="bibr" rid="B11">Castiglia et al. 2013b</xref>) and its additional chromosomal pair is probably due to a fission event. It has already been hypothesized that chromosomal fission is a characteristic trait of <italic><tp:taxon-name><tp:taxon-name-part taxon-name-part-type="genus" reg="Norops">Norops</tp:taxon-name-part></tp:taxon-name></italic> chromosome evolution (<xref ref-type="bibr" rid="B11">Castiglia et al 2013b</xref>; <xref ref-type="bibr" rid="B20">Gamble et al. 2014</xref>).</p></tp:treatment-sec><tp:treatment-sec><!--Section generated to contain objects referenced in tp:taxon-treatment.--><fig id="F6" position="float" orientation="portrait"><object-id xmlns:xlink="http://www.w3.org/1999/xlink" content-type="arpha" xlink:type="simple">D408962E-9A07-549F-8335-EF231AD24FF6</object-id><label>Figure 6.</label><caption><p>Bayesian phylogenetic tree (<bold>A</bold>) and TCS network (<bold>B</bold>) of <abbrev xmlns:xlink="http://www.w3.org/1999/xlink" xlink:title="16S rRNA" xlink:type="simple">16S</abbrev> haplotypes belonging to <italic><tp:taxon-name><tp:taxon-name-part taxon-name-part-type="genus" reg="Lepidophyma">Lepidophyma</tp:taxon-name-part> <tp:taxon-name-part taxon-name-part-type="species" reg="flavimaculatum">flavimaculatum</tp:taxon-name-part></tp:taxon-name></italic>. The colors refer to the geographic provenience of individuals. In bold, the new specimens from this study.</p></caption><graphic xmlns:xlink="http://www.w3.org/1999/xlink" xlink:href="comparative_cytogenetics-14-613-g006.jpg" position="float" orientation="portrait" xlink:type="simple" id="oo_489817.jpg"><uri content-type="original_file" xlink:type="simple">https://binary.pensoft.net/fig/489817</uri></graphic></fig></tp:treatment-sec><ref-list><ref id="B37"><mixed-citation xmlns:xlink="http://www.w3.org/1999/xlink" xlink:type="simple"><person-group><name name-style="western"><surname>Köhler</surname><given-names>G</given-names></name><name name-style="western"><surname>Schulze</surname><given-names>A</given-names></name><name name-style="western"><surname>Vesely</surname><given-names>M</given-names></name></person-group> (<year>2005</year>) <article-title>Morphological variation in <italic><tp:taxon-name><tp:taxon-name-part taxon-name-part-type="genus">Norops</tp:taxon-name-part> <tp:taxon-name-part taxon-name-part-type="species">capito</tp:taxon-name-part></tp:taxon-name></italic> (Peters, 1863), a wide-spread species in southeastern Mexico and Central America.</article-title><source>Salamandra</source><volume>41</volume>: <fpage>129</fpage>–<lpage>136</lpage>.</mixed-citation></ref><ref id="B55"><mixed-citation xmlns:xlink="http://www.w3.org/1999/xlink" xlink:type="simple"><person-group><name name-style="western"><surname>Poe</surname><given-names>S</given-names></name><name name-style="western"><surname>Nieto-Montes de Oca</surname><given-names>A</given-names></name><name name-style="western"><surname>Torres-Carvajal</surname><given-names>O</given-names></name><name name-style="western"><surname>De Queiroz</surname><given-names>K</given-names></name><name name-style="western"><surname>Velasco</surname><given-names>JA</given-names></name><name name-style="western"><surname>Truett</surname><given-names>B</given-names></name><name name-style="western"><surname>Gray</surname><given-names>LN</given-names></name><name name-style="western"><surname>Ryan</surname><given-names>MJ</given-names></name><name name-style="western"><surname>Köhler</surname><given-names>G</given-names></name><name name-style="western"><surname>Ayala-Varela</surname><given-names>F</given-names></name><name name-style="western"><surname>Latella</surname><given-names>I</given-names></name></person-group> (<year>2017</year>) <article-title>A phylogenetic, biogeographic, and taxonomic study of all extant species of <italic><tp:taxon-name><tp:taxon-name-part taxon-name-part-type="genus">Anolis</tp:taxon-name-part></tp:taxon-name></italic> (<tp:taxon-name><tp:taxon-name-part taxon-name-part-type="order">Squamata</tp:taxon-name-part></tp:taxon-name>; <tp:taxon-name><tp:taxon-name-part taxon-name-part-type="family">Iguanidae</tp:taxon-name-part></tp:taxon-name>).</article-title><source>Systematic Biology</source><volume>66</volume>(<issue>5</issue>): <fpage>663</fpage>–<lpage>697</lpage>. <ext-link xlink:type="simple" ext-link-type="doi" xlink:href="10.1093/sysbio/syx029">https://doi.org/10.1093/sysbio/syx029</ext-link></mixed-citation></ref><ref id="B27"><mixed-citation xmlns:xlink="http://www.w3.org/1999/xlink" xlink:type="simple"><person-group><name name-style="western"><surname>Gorman</surname><given-names>GC</given-names></name></person-group> (<year>1973</year>) <article-title>The chromosomes of reptiles, a cytotaxonomic interpretation.</article-title> In: <person-group><name name-style="western"><surname>Chiarelli</surname><given-names>B</given-names></name><name name-style="western"><surname>Capanna</surname><given-names>E</given-names></name></person-group> (<role>Eds</role>) <issue-title>Cytotaxonomy and Vertebrate Evolution.</issue-title><source>Academic Press, London</source>, <fpage>349</fpage>–<lpage>424</lpage>.</mixed-citation></ref><ref id="B11"><mixed-citation xmlns:xlink="http://www.w3.org/1999/xlink" xlink:type="simple"><person-group><name name-style="western"><surname>Castiglia</surname><given-names>R</given-names></name><name name-style="western"><surname>Flores-Villela</surname><given-names>O</given-names></name><name name-style="western"><surname>Bezerra</surname><given-names>AMR</given-names></name><name name-style="western"><surname>Muñoz</surname><given-names>A</given-names></name><name name-style="western"><surname>Gornung</surname><given-names>E</given-names></name></person-group> (<year>2013b</year>) <article-title>Pattern of chromosomal changes in ‘beta’ <italic><tp:taxon-name><tp:taxon-name-part taxon-name-part-type="genus">Anolis</tp:taxon-name-part></tp:taxon-name></italic> (<italic><tp:taxon-name><tp:taxon-name-part taxon-name-part-type="genus">Norops</tp:taxon-name-part></tp:taxon-name></italic> group) (<tp:taxon-name><tp:taxon-name-part taxon-name-part-type="order">Squamata</tp:taxon-name-part></tp:taxon-name>: <tp:taxon-name><tp:taxon-name-part taxon-name-part-type="family">Polychrotidae</tp:taxon-name-part></tp:taxon-name>) depicted by an ancestral state analysis.</article-title><source>Zoological Studies</source><volume>52</volume>: <fpage>1</fpage>–<lpage>60</lpage>. <ext-link xlink:type="simple" ext-link-type="doi" xlink:href="10.1186/1810-522X-52-60">https://doi.org/10.1186/1810-522X-52-60</ext-link></mixed-citation></ref><ref id="B20"><mixed-citation xmlns:xlink="http://www.w3.org/1999/xlink" xlink:type="simple"><person-group><name name-style="western"><surname>Gamble</surname><given-names>T</given-names></name><name name-style="western"><surname>Geneva</surname><given-names>AJ</given-names></name><name name-style="western"><surname>Glor</surname><given-names>RE</given-names></name><name name-style="western"><surname>Zarkower</surname><given-names>D</given-names></name></person-group> (<year>2014</year>) <article-title><italic><tp:taxon-name><tp:taxon-name-part taxon-name-part-type="genus">Anolis</tp:taxon-name-part></tp:taxon-name></italic> sex chromosomes are derived from a single ancestral pair.</article-title><source>Evolution</source><volume>68</volume>(<issue>4</issue>): <fpage>1027</fpage>–<lpage>1041</lpage>. <ext-link xlink:type="simple" ext-link-type="doi" xlink:href="10.1111/evo.12328">https://doi.org/10.1111/evo.12328</ext-link></mixed-citation></ref></ref-list></tp:taxon-treatment>
