# Supplementary material for: Detection of cryptic diversity in lizards (Squamata) from two Biosphere Reserves in Mesoamerica
Source: Comp Cytogenet. 2020 Dec 22;14(4):613–38. doi: 10.3897/CompCytogen.v14i4.57765 (PMC7772285; doi:10.3897/CompCytogen.v14i4.57765)
Supplement: XML Treatment for Anolis lemurinus [file CompCytogen.v14i4.57765-treatment9.xml]

<!DOCTYPE tp:taxon-treatment
  PUBLIC "-//TaxonX//DTD Taxonomic Treatment Publishing DTD v0 20100105//EN" "tax-treatment-NSO.dtd">
<tp:taxon-treatment xmlns:tp="http://www.plazi.org/taxpub"><tp:treatment-meta><kwd-group><label>Taxon classification</label><kwd><named-content xmlns:xlink="http://www.w3.org/1999/xlink" content-type="kingdom">Animalia</named-content></kwd><kwd><named-content xmlns:xlink="http://www.w3.org/1999/xlink" content-type="order">Squamata</named-content></kwd><kwd><named-content xmlns:xlink="http://www.w3.org/1999/xlink" content-type="family">Dactyloidae</named-content></kwd></kwd-group><mixed-citation publication-type="journal"><person-group><name><surname>Castiglia</surname><given-names>Riccardo</given-names></name><name><surname>Flores-Villela</surname><given-names>Oscar Alberto</given-names></name><name><surname>Bezerra</surname><given-names>Alexandra M. R.</given-names></name><name><surname>Gornung</surname><given-names>Ekaterina</given-names></name><name><surname>Annesi</surname><given-names>Flavia</given-names></name><name><surname>Muñoz-Alonso</surname><given-names>Luis Antonio</given-names></name><name><surname>Solano</surname><given-names>Emanuela</given-names></name></person-group><article-title>Detection of cryptic diversity in lizards (<tp:taxon-name><tp:taxon-name-part taxon-name-part-type="order">Squamata</tp:taxon-name-part></tp:taxon-name>) from two Biosphere Reserves in Mesoamerica</article-title><source>Comp Cytogenet</source><day>22</day><month>12</month><year>2020</year><volume>14</volume><issue>4</issue><fpage>613</fpage><lpage>638</lpage><pub-id pub-id-type="doi">10.3897/CompCytogen.v14i4.57765</pub-id></mixed-citation></tp:treatment-meta><tp:nomenclature><tp:taxon-name><object-id xmlns:xlink="http://www.w3.org/1999/xlink" content-type="arpha" xlink:type="simple">E6EB7EE3-D6EA-5011-A01C-0105A36A2ABE</object-id>
                  <tp:taxon-name-part taxon-name-part-type="genus" reg="Anolis">Anolis</tp:taxon-name-part>
                  <tp:taxon-name-part taxon-name-part-type="species" reg="lemurinus">lemurinus</tp:taxon-name-part>
                </tp:taxon-name><tp:taxon-authority>Cope, 1861</tp:taxon-authority></tp:nomenclature><tp:treatment-sec sec-type="distribution" id="SECID0E3VBG"><title>Distribution.</title><p>Occurs on the Atlantic coast from central Veracruz to central Panama, and on the Pacific coast from Costa Rica to central Panama.</p></tp:treatment-sec><tp:treatment-sec sec-type="Samples" id="SECID0EBWBG"><title>Samples.</title><p>RCMX214 (male*), RCMX225 (male*) Estación Chajul, Selva Lacandona, Montes Azules, Chiapas, Mexico.</p></tp:treatment-sec><tp:treatment-sec sec-type="DNA taxonomy" id="SECID0EGWBG"><title>DNA taxonomy.</title><p>BLAST analysis of the 630-bp <abbrev xmlns:xlink="http://www.w3.org/1999/xlink" xlink:title="NADH-ubiquinone oxidoreductase core subunit 2" xlink:type="simple">MT-ND2</abbrev> gene sequences from both individuals show 99.5% – 100% of identity with a sequence of <italic><tp:taxon-name><tp:taxon-name-part taxon-name-part-type="genus" reg="Anolis">A.</tp:taxon-name-part> <tp:taxon-name-part taxon-name-part-type="species" reg="lemurinus">lemurinus</tp:taxon-name-part></tp:taxon-name></italic> from Oaxaca (GenBank <ext-link xmlns:xlink="http://www.w3.org/1999/xlink" ext-link-type="gen" xlink:href="KT724761" xlink:type="simple">KT724761</ext-link>).</p></tp:treatment-sec><tp:treatment-sec sec-type="Chromosomes" id="SECID0EXWBG"><title>Chromosomes.</title><p>No previous chromosomal data are available for <italic><tp:taxon-name><tp:taxon-name-part taxon-name-part-type="genus" reg="Anolis">A.</tp:taxon-name-part> <tp:taxon-name-part taxon-name-part-type="species" reg="lemurinus">lemurinus</tp:taxon-name-part></tp:taxon-name></italic> and its karyotype is here described for the first time. Both male specimens from Montes Azules have a 2n = 40 (24M + 16m) karyotype (Fig. <xref ref-type="fig" rid="F8">8B</xref>). The 12 pairs of macrochromosomes include eight pairs of submetacentric and four pairs of subtelocentric/acrocentric chromosomes. The metacentric chromosomes of pair 10 are of different size and may represent heteromorphic sex chromosomes of the XY type.</p><p>This karyotype has the same composition in micro- and macrochromosomes as all <italic><tp:taxon-name><tp:taxon-name-part taxon-name-part-type="genus" reg="Anolis">Anolis</tp:taxon-name-part></tp:taxon-name></italic> species with 2n = 40 so far described. Molecular phylogenetics (<xref ref-type="bibr" rid="B55">Poe et al. 2017</xref>) place <italic><tp:taxon-name><tp:taxon-name-part taxon-name-part-type="genus" reg="Anolis">A.</tp:taxon-name-part> <tp:taxon-name-part taxon-name-part-type="species" reg="lemurinus">lemurinus</tp:taxon-name-part></tp:taxon-name></italic> nested within a clade in which all the species so far karyotyped show 2n = 40 (<xref ref-type="bibr" rid="B11">Castiglia et al. 2013b</xref>). Ancestral state analysis (<xref ref-type="bibr" rid="B11">Castiglia et al. 2013b</xref>) indicates that the 2n = 40 karyotype is derived from by five centric fissions of macrochromosomes from an ancestral 2n = 30. What that should be further investigated are the chromosomal rearrangements occurring within macrochromosomes in the 2n = 40 karyotype.</p><fig id="F8" position="float" orientation="portrait"><object-id xmlns:xlink="http://www.w3.org/1999/xlink" content-type="arpha" xlink:type="simple">5C404769-C629-5E2D-9001-044805625661</object-id><label>Figure 8.</label><caption><p>Karyotypes of <bold>A</bold><italic><tp:taxon-name><tp:taxon-name-part taxon-name-part-type="genus" reg="Anolis">Anolis</tp:taxon-name-part> <tp:taxon-name-part taxon-name-part-type="species" reg="capito">capito</tp:taxon-name-part></tp:taxon-name></italic> (2n = 40, RCMX218 female) <bold>B</bold><italic><tp:taxon-name><tp:taxon-name-part taxon-name-part-type="genus" reg="Anolis">Anolis</tp:taxon-name-part> <tp:taxon-name-part taxon-name-part-type="species" reg="lemurinus">lemurinus</tp:taxon-name-part></tp:taxon-name></italic> (2n = 40, RCMX214 male) and <bold>C</bold><italic><tp:taxon-name><tp:taxon-name-part taxon-name-part-type="genus" reg="Anolis">Anolis</tp:taxon-name-part> <tp:taxon-name-part taxon-name-part-type="species" reg="uniformis">uniformis</tp:taxon-name-part></tp:taxon-name></italic> (2n = 50, RCMX210 male) with YX<sub>1</sub>X<sub>2</sub> sex chromosomes; in the box the X<sub>1</sub>X<sub>1</sub>X<sub>2</sub>X<sub>2</sub> (RCMX206 female) sex chromosomes.</p></caption><graphic xmlns:xlink="http://www.w3.org/1999/xlink" xlink:href="comparative_cytogenetics-14-613-g008.jpg" position="float" orientation="portrait" xlink:type="simple" id="oo_489819.jpg"><uri content-type="original_file" xlink:type="simple">https://binary.pensoft.net/fig/489819</uri></graphic></fig></tp:treatment-sec><ref-list><ref id="B55"><mixed-citation xmlns:xlink="http://www.w3.org/1999/xlink" xlink:type="simple"><person-group><name name-style="western"><surname>Poe</surname><given-names>S</given-names></name><name name-style="western"><surname>Nieto-Montes de Oca</surname><given-names>A</given-names></name><name name-style="western"><surname>Torres-Carvajal</surname><given-names>O</given-names></name><name name-style="western"><surname>De Queiroz</surname><given-names>K</given-names></name><name name-style="western"><surname>Velasco</surname><given-names>JA</given-names></name><name name-style="western"><surname>Truett</surname><given-names>B</given-names></name><name name-style="western"><surname>Gray</surname><given-names>LN</given-names></name><name name-style="western"><surname>Ryan</surname><given-names>MJ</given-names></name><name name-style="western"><surname>Köhler</surname><given-names>G</given-names></name><name name-style="western"><surname>Ayala-Varela</surname><given-names>F</given-names></name><name name-style="western"><surname>Latella</surname><given-names>I</given-names></name></person-group> (<year>2017</year>) <article-title>A phylogenetic, biogeographic, and taxonomic study of all extant species of <italic><tp:taxon-name><tp:taxon-name-part taxon-name-part-type="genus">Anolis</tp:taxon-name-part></tp:taxon-name></italic> (<tp:taxon-name><tp:taxon-name-part taxon-name-part-type="order">Squamata</tp:taxon-name-part></tp:taxon-name>; <tp:taxon-name><tp:taxon-name-part taxon-name-part-type="family">Iguanidae</tp:taxon-name-part></tp:taxon-name>).</article-title><source>Systematic Biology</source><volume>66</volume>(<issue>5</issue>): <fpage>663</fpage>–<lpage>697</lpage>. <ext-link xlink:type="simple" ext-link-type="doi" xlink:href="10.1093/sysbio/syx029">https://doi.org/10.1093/sysbio/syx029</ext-link></mixed-citation></ref><ref id="B11"><mixed-citation xmlns:xlink="http://www.w3.org/1999/xlink" xlink:type="simple"><person-group><name name-style="western"><surname>Castiglia</surname><given-names>R</given-names></name><name name-style="western"><surname>Flores-Villela</surname><given-names>O</given-names></name><name name-style="western"><surname>Bezerra</surname><given-names>AMR</given-names></name><name name-style="western"><surname>Muñoz</surname><given-names>A</given-names></name><name name-style="western"><surname>Gornung</surname><given-names>E</given-names></name></person-group> (<year>2013b</year>) <article-title>Pattern of chromosomal changes in ‘beta’ <italic><tp:taxon-name><tp:taxon-name-part taxon-name-part-type="genus">Anolis</tp:taxon-name-part></tp:taxon-name></italic> (<italic><tp:taxon-name><tp:taxon-name-part taxon-name-part-type="genus">Norops</tp:taxon-name-part></tp:taxon-name></italic> group) (<tp:taxon-name><tp:taxon-name-part taxon-name-part-type="order">Squamata</tp:taxon-name-part></tp:taxon-name>: <tp:taxon-name><tp:taxon-name-part taxon-name-part-type="family">Polychrotidae</tp:taxon-name-part></tp:taxon-name>) depicted by an ancestral state analysis.</article-title><source>Zoological Studies</source><volume>52</volume>: <fpage>1</fpage>–<lpage>60</lpage>. <ext-link xlink:type="simple" ext-link-type="doi" xlink:href="10.1186/1810-522X-52-60">https://doi.org/10.1186/1810-522X-52-60</ext-link></mixed-citation></ref></ref-list></tp:taxon-treatment>
