# Supplementary material for: Detection of cryptic diversity in lizards (Squamata) from two Biosphere Reserves in Mesoamerica
Source: Comp Cytogenet. 2020 Dec 22;14(4):613–38. doi: 10.3897/CompCytogen.v14i4.57765 (PMC7772285; doi:10.3897/CompCytogen.v14i4.57765)
Supplement: XML Treatment for Anolis uniformis [file CompCytogen.v14i4.57765-treatment10.xml]

<!DOCTYPE tp:taxon-treatment
  PUBLIC "-//TaxonX//DTD Taxonomic Treatment Publishing DTD v0 20100105//EN" "tax-treatment-NSO.dtd">
<tp:taxon-treatment xmlns:tp="http://www.plazi.org/taxpub"><tp:treatment-meta><kwd-group><label>Taxon classification</label><kwd><named-content xmlns:xlink="http://www.w3.org/1999/xlink" content-type="kingdom">Animalia</named-content></kwd><kwd><named-content xmlns:xlink="http://www.w3.org/1999/xlink" content-type="order">Squamata</named-content></kwd><kwd><named-content xmlns:xlink="http://www.w3.org/1999/xlink" content-type="family">Dactyloidae</named-content></kwd></kwd-group><mixed-citation publication-type="journal"><person-group><name><surname>Castiglia</surname><given-names>Riccardo</given-names></name><name><surname>Flores-Villela</surname><given-names>Oscar Alberto</given-names></name><name><surname>Bezerra</surname><given-names>Alexandra M. R.</given-names></name><name><surname>Gornung</surname><given-names>Ekaterina</given-names></name><name><surname>Annesi</surname><given-names>Flavia</given-names></name><name><surname>Muñoz-Alonso</surname><given-names>Luis Antonio</given-names></name><name><surname>Solano</surname><given-names>Emanuela</given-names></name></person-group><article-title>Detection of cryptic diversity in lizards (<tp:taxon-name><tp:taxon-name-part taxon-name-part-type="order">Squamata</tp:taxon-name-part></tp:taxon-name>) from two Biosphere Reserves in Mesoamerica</article-title><source>Comp Cytogenet</source><day>22</day><month>12</month><year>2020</year><volume>14</volume><issue>4</issue><fpage>613</fpage><lpage>638</lpage><pub-id pub-id-type="doi">10.3897/CompCytogen.v14i4.57765</pub-id></mixed-citation></tp:treatment-meta><tp:nomenclature><tp:taxon-name><object-id xmlns:xlink="http://www.w3.org/1999/xlink" content-type="arpha" xlink:type="simple">3067A92E-261E-5C7F-BDCF-D2F37C86D53F</object-id>
                  <tp:taxon-name-part taxon-name-part-type="genus" reg="Anolis">Anolis</tp:taxon-name-part>
                  <tp:taxon-name-part taxon-name-part-type="species" reg="uniformis">uniformis</tp:taxon-name-part>
                </tp:taxon-name><tp:taxon-authority>Cope, 1885</tp:taxon-authority></tp:nomenclature><tp:treatment-sec sec-type="distribution" id="SECID0EQ2BG"><title>Distribution.</title><p>Occurs from southern Tamaulipas to north-central Honduras on the Atlantic coast.</p></tp:treatment-sec><tp:treatment-sec sec-type="Samples" id="SECID0EV2BG"><title>Samples.</title><p>RCMX201 (male), RCMX203 (male), RCMX205 (male*), RCMX206 (female*), RCMX209 (female), RCMX210 (male*), RCMX215 (male*) and RCMX226 (female*) from Estación Chajul, Selva Lacandona, Montes Azules, Chiapas, Mexico.</p></tp:treatment-sec><tp:treatment-sec sec-type="DNA taxonomy" id="SECID0E12BG"><title>DNA taxonomy.</title><p>The species was formerly included in the <italic><tp:taxon-name><tp:taxon-name-part taxon-name-part-type="genus" reg="Anolis">A.</tp:taxon-name-part> <tp:taxon-name-part taxon-name-part-type="species" reg="humilis">humilis</tp:taxon-name-part></tp:taxon-name></italic> group, but it is now included in the <italic><tp:taxon-name><tp:taxon-name-part taxon-name-part-type="genus" reg="Draconura">Draconura</tp:taxon-name-part></tp:taxon-name></italic> clade (<xref ref-type="bibr" rid="B55">Poe et al. 2017</xref>). Over the 780-bp of the <abbrev xmlns:xlink="http://www.w3.org/1999/xlink" xlink:title="NADH-ubiquinone oxidoreductase core subunit 2" xlink:type="simple">MT-ND2</abbrev> fragment, the GenBank BLAST reports a 99% identity with <italic><tp:taxon-name><tp:taxon-name-part taxon-name-part-type="genus" reg="Anolis">A.</tp:taxon-name-part> <tp:taxon-name-part taxon-name-part-type="species" reg="uniformis">uniformis</tp:taxon-name-part></tp:taxon-name></italic> from Belize (<ext-link xmlns:xlink="http://www.w3.org/1999/xlink" ext-link-type="gen" xlink:href="KJ954096" xlink:type="simple">KJ954096</ext-link> and <ext-link xmlns:xlink="http://www.w3.org/1999/xlink" ext-link-type="gen" xlink:href="KJ954099" xlink:type="simple">KJ954099</ext-link>).</p></tp:treatment-sec><tp:treatment-sec sec-type="Chromosomes" id="SECID0EB4BG"><title>Chromosomes.</title><p>We report here the first description of the karyotype of this species (Fig. <xref ref-type="fig" rid="F8">8C</xref>). The species is characterized by X<sub>1</sub>X<sub>1</sub>X<sub>2</sub>X<sub>2</sub>/X<sub>1</sub>X<sub>2</sub>Y sex chromosome system. In fact, male individuals have a chromosome number 2n = 29 (14M + 15m) and females show 2n = 30 (14M + 16m). The macrochromosomes can be morphologically divided in two pairs of large metacentrics, three pairs of medium sized metacentrics, one pair of small metacentric and one pair of small acrocentric chromosomes. The X<sub>1</sub> was identified as an acrocentric chromosome and X<sub>2</sub> as a microchromosome. The Y chromosome is an acrocentric one similar in size to X<sub>1</sub>.</p><p>Among the species of the genus <italic><tp:taxon-name><tp:taxon-name-part taxon-name-part-type="genus" reg="Anolis">Anolis</tp:taxon-name-part></tp:taxon-name></italic> with a known karyotype, this species is phylogenetically close to <italic><tp:taxon-name><tp:taxon-name-part taxon-name-part-type="genus" reg="Anolis">A.</tp:taxon-name-part> <tp:taxon-name-part taxon-name-part-type="species" reg="aquaticus">aquaticus</tp:taxon-name-part></tp:taxon-name></italic> Taylor, 1956 and <italic><tp:taxon-name><tp:taxon-name-part taxon-name-part-type="genus" reg="Anolis">A.</tp:taxon-name-part> <tp:taxon-name-part taxon-name-part-type="species" reg="biporcatus">biporcatus</tp:taxon-name-part></tp:taxon-name></italic>. Furthermore, <italic><tp:taxon-name><tp:taxon-name-part taxon-name-part-type="genus" reg="Anolis">A.</tp:taxon-name-part> <tp:taxon-name-part taxon-name-part-type="species" reg="biporcatus">biporcatus</tp:taxon-name-part></tp:taxon-name></italic> has also a similar composition of the sex chromosomes system, even if the morphology of sex chromosomes is different. In fact, the so-called 2n = 30 karyotype is one of the most common karyotypes in <italic><tp:taxon-name><tp:taxon-name-part taxon-name-part-type="genus" reg="Anolis">Anolis</tp:taxon-name-part></tp:taxon-name></italic>. However, three variants of this karyotype, based on the number and shape of macro- and microchromosomes, have been described. Among them, two types of 2n = 29–30 are present, type-A and type-B (<xref ref-type="bibr" rid="B9">Castiglia et al. 2010</xref>).</p><p>The type-A, typical of <italic><tp:taxon-name><tp:taxon-name-part taxon-name-part-type="genus" reg="Anolis">A.</tp:taxon-name-part> <tp:taxon-name-part taxon-name-part-type="species" reg="biporcatus">biporcatus</tp:taxon-name-part></tp:taxon-name></italic>, presents a multiple sex chromosomes system where X<sub>1</sub> is an acrocentric chromosome, X<sub>2</sub> is a microchromosome, and Y is metacentric similar in size to X<sub>1</sub>.</p><p>In our case, the Y is a small acrocentric chromosome, which might have been derived from a pericentric inversion in the submetacentric Y chromosome of the 2n = 29–30 type-A karyotype.Thus, although it is believed that the onset of multiple sex chromosomes in <italic><tp:taxon-name><tp:taxon-name-part taxon-name-part-type="genus" reg="Anolis">Anolis</tp:taxon-name-part></tp:taxon-name></italic> occurs independently (<xref ref-type="bibr" rid="B11">Castiglia et al. 2013b</xref>; <xref ref-type="bibr" rid="B20">Gamble et al. 2014</xref>), present data suggest that this condition may represent a trait derived from the common ancestor of the two species.</p></tp:treatment-sec><tp:treatment-sec><!--Section generated to contain objects referenced in tp:taxon-treatment.--><fig id="F8" position="float" orientation="portrait"><object-id xmlns:xlink="http://www.w3.org/1999/xlink" content-type="arpha" xlink:type="simple">5C404769-C629-5E2D-9001-044805625661</object-id><label>Figure 8.</label><caption><p>Karyotypes of <bold>A</bold><italic><tp:taxon-name><tp:taxon-name-part taxon-name-part-type="genus" reg="Anolis">Anolis</tp:taxon-name-part> <tp:taxon-name-part taxon-name-part-type="species" reg="capito">capito</tp:taxon-name-part></tp:taxon-name></italic> (2n = 40, RCMX218 female) <bold>B</bold><italic><tp:taxon-name><tp:taxon-name-part taxon-name-part-type="genus" reg="Anolis">Anolis</tp:taxon-name-part> <tp:taxon-name-part taxon-name-part-type="species" reg="lemurinus">lemurinus</tp:taxon-name-part></tp:taxon-name></italic> (2n = 40, RCMX214 male) and <bold>C</bold><italic><tp:taxon-name><tp:taxon-name-part taxon-name-part-type="genus" reg="Anolis">Anolis</tp:taxon-name-part> <tp:taxon-name-part taxon-name-part-type="species" reg="uniformis">uniformis</tp:taxon-name-part></tp:taxon-name></italic> (2n = 50, RCMX210 male) with YX<sub>1</sub>X<sub>2</sub> sex chromosomes; in the box the X<sub>1</sub>X<sub>1</sub>X<sub>2</sub>X<sub>2</sub> (RCMX206 female) sex chromosomes.</p></caption><graphic xmlns:xlink="http://www.w3.org/1999/xlink" xlink:href="comparative_cytogenetics-14-613-g008.jpg" position="float" orientation="portrait" xlink:type="simple" id="oo_489819.jpg"><uri content-type="original_file" xlink:type="simple">https://binary.pensoft.net/fig/489819</uri></graphic></fig></tp:treatment-sec><ref-list><ref id="B55"><mixed-citation xmlns:xlink="http://www.w3.org/1999/xlink" xlink:type="simple"><person-group><name name-style="western"><surname>Poe</surname><given-names>S</given-names></name><name name-style="western"><surname>Nieto-Montes de Oca</surname><given-names>A</given-names></name><name name-style="western"><surname>Torres-Carvajal</surname><given-names>O</given-names></name><name name-style="western"><surname>De Queiroz</surname><given-names>K</given-names></name><name name-style="western"><surname>Velasco</surname><given-names>JA</given-names></name><name name-style="western"><surname>Truett</surname><given-names>B</given-names></name><name name-style="western"><surname>Gray</surname><given-names>LN</given-names></name><name name-style="western"><surname>Ryan</surname><given-names>MJ</given-names></name><name name-style="western"><surname>Köhler</surname><given-names>G</given-names></name><name name-style="western"><surname>Ayala-Varela</surname><given-names>F</given-names></name><name name-style="western"><surname>Latella</surname><given-names>I</given-names></name></person-group> (<year>2017</year>) <article-title>A phylogenetic, biogeographic, and taxonomic study of all extant species of <italic><tp:taxon-name><tp:taxon-name-part taxon-name-part-type="genus">Anolis</tp:taxon-name-part></tp:taxon-name></italic> (<tp:taxon-name><tp:taxon-name-part taxon-name-part-type="order">Squamata</tp:taxon-name-part></tp:taxon-name>; <tp:taxon-name><tp:taxon-name-part taxon-name-part-type="family">Iguanidae</tp:taxon-name-part></tp:taxon-name>).</article-title><source>Systematic Biology</source><volume>66</volume>(<issue>5</issue>): <fpage>663</fpage>–<lpage>697</lpage>. <ext-link xlink:type="simple" ext-link-type="doi" xlink:href="10.1093/sysbio/syx029">https://doi.org/10.1093/sysbio/syx029</ext-link></mixed-citation></ref><ref id="B9"><mixed-citation xmlns:xlink="http://www.w3.org/1999/xlink" xlink:type="simple"><person-group><name name-style="western"><surname>Castiglia</surname><given-names>R</given-names></name><name name-style="western"><surname>Annesi</surname><given-names>F</given-names></name><name name-style="western"><surname>Bezerra</surname><given-names>AMR</given-names></name><name name-style="western"><surname>García</surname><given-names>A</given-names></name><name name-style="western"><surname>Flores-Villela</surname><given-names>O</given-names></name></person-group> (<year>2010</year>) <article-title>Cytotaxonomy band DNA taxonomy of lizards (<tp:taxon-name><tp:taxon-name-part taxon-name-part-type="order">Squamata</tp:taxon-name-part></tp:taxon-name>, <tp:taxon-name><tp:taxon-name-part taxon-name-part-type="suborder">Sauria</tp:taxon-name-part></tp:taxon-name>) from a tropical dry forest in the Chamela-Cuixmala Biosphere Reserve on the coast of Jalisco, Mexico.</article-title><source>Zootaxa</source><volume>2508</volume>: <fpage>1</fpage>–<lpage>29</lpage>. <ext-link xlink:type="simple" ext-link-type="doi" xlink:href="10.11646/zootaxa.2508.1.1">https://doi.org/10.11646/zootaxa.2508.1.1</ext-link></mixed-citation></ref><ref id="B11"><mixed-citation xmlns:xlink="http://www.w3.org/1999/xlink" xlink:type="simple"><person-group><name name-style="western"><surname>Castiglia</surname><given-names>R</given-names></name><name name-style="western"><surname>Flores-Villela</surname><given-names>O</given-names></name><name name-style="western"><surname>Bezerra</surname><given-names>AMR</given-names></name><name name-style="western"><surname>Muñoz</surname><given-names>A</given-names></name><name name-style="western"><surname>Gornung</surname><given-names>E</given-names></name></person-group> (<year>2013b</year>) <article-title>Pattern of chromosomal changes in ‘beta’ <italic><tp:taxon-name><tp:taxon-name-part taxon-name-part-type="genus">Anolis</tp:taxon-name-part></tp:taxon-name></italic> (<italic><tp:taxon-name><tp:taxon-name-part taxon-name-part-type="genus">Norops</tp:taxon-name-part></tp:taxon-name></italic> group) (<tp:taxon-name><tp:taxon-name-part taxon-name-part-type="order">Squamata</tp:taxon-name-part></tp:taxon-name>: <tp:taxon-name><tp:taxon-name-part taxon-name-part-type="family">Polychrotidae</tp:taxon-name-part></tp:taxon-name>) depicted by an ancestral state analysis.</article-title><source>Zoological Studies</source><volume>52</volume>: <fpage>1</fpage>–<lpage>60</lpage>. <ext-link xlink:type="simple" ext-link-type="doi" xlink:href="10.1186/1810-522X-52-60">https://doi.org/10.1186/1810-522X-52-60</ext-link></mixed-citation></ref><ref id="B20"><mixed-citation xmlns:xlink="http://www.w3.org/1999/xlink" xlink:type="simple"><person-group><name name-style="western"><surname>Gamble</surname><given-names>T</given-names></name><name name-style="western"><surname>Geneva</surname><given-names>AJ</given-names></name><name name-style="western"><surname>Glor</surname><given-names>RE</given-names></name><name name-style="western"><surname>Zarkower</surname><given-names>D</given-names></name></person-group> (<year>2014</year>) <article-title><italic><tp:taxon-name><tp:taxon-name-part taxon-name-part-type="genus">Anolis</tp:taxon-name-part></tp:taxon-name></italic> sex chromosomes are derived from a single ancestral pair.</article-title><source>Evolution</source><volume>68</volume>(<issue>4</issue>): <fpage>1027</fpage>–<lpage>1041</lpage>. <ext-link xlink:type="simple" ext-link-type="doi" xlink:href="10.1111/evo.12328">https://doi.org/10.1111/evo.12328</ext-link></mixed-citation></ref></ref-list></tp:taxon-treatment>
